# Supplementary material for: Comparative Analysis and Characterization of Plastid Genomes of Mycetia (Rubiaceae)
Source: Genes (Basel). 2025 Dec 10;16(12):1481. doi: 10.3390/genes16121481 (PMC12733169; doi:10.3390/genes16121481)
Supplement: Supplementary file 1 [file genes-16-01481-s001.zip]

Archive with 8 entries (8 files):
- Figure S1.jpg
- Table S1-cp-function.xlsx
- Table S2-SDR.xls
- Table S3-RSCU.xlsx
- Table S4-KaKs.xlsx
- Table S5-phylogenetic data.xlsx
- Text S1-Mycetia_hirta_H67.gff
- Text S2-Mycetia_sinensis_H144.gff
