# Supplementary material for: Comparative Analysis and Characterization of Plastid Genomes of Mycetia (Rubiaceae)
Source: Genes (Basel). 2025 Dec 10;16(12):1481. doi: 10.3390/genes16121481 (PMC12733169; doi:10.3390/genes16121481)
Supplement: Supplementary file 1 [file genes-16-01481-s001.zip › Table S1-cp-function.xlsx]

## Sheet: M. hirta
Category	Gene group	Gene name
Photosynthesis	Subunits of photosystem I	psaA,psaB,psaC,psaI,psaJ
	Subunits of photosystem II	psbA,psbB,psbC,psbD,psbE,psbF,psbH,psbI,psbJ,psbK,psbL,psbM,psbN,psbT,psbZ
	Subunits of NADH dehydrogenase	ndhA*,ndhB*(2),ndhC,ndhD,ndhE,ndhF,ndhG,ndhH,ndhI,ndhJ,ndhK
	Subunits of cytochrome b/f complex	petA,petB,petD,petG,petL,petN
	Subunits of ATP synthase	atpA,atpB,atpE,atpF*,atpH,atpI
	Large subunit of rubisco	rbcL
	Subunits photochlorophyllide reductase	-
Self-replication	Proteins of large ribosomal subunit	rpl14,rpl16,rpl2*(2),rpl20,rpl22,rpl23(2),rpl32,rpl33,rpl36
	Proteins of small ribosomal subunit	rps11,rps12,rps14,rps15,rps16,rps18,rps19,rps2,rps3,rps4,rps7(2),rps8
	Subunits of RNA polymerase	rpoA,rpoB,rpoC1*,rpoC2
	Ribosomal RNAs	rrn16,rrn16S,rrn23,rrn23S,rrn4.5,rrn4.5S,rrn5,rrn5S
	Transfer RNAs	trnA-TGC*(2),trnC-GCA,trnD-GTC,trnE-TTC,trnF-GAA,trnG-GCC,trnH-GTG,trnI-CAT(2),trnI-GAT*(2),trnL-CAA(2),trnL-TAG,trnM-CAT,trnN-GTT(2),trnP-TGG,trnQ-TTG,trnR-ACG(2),trnR-TCT,trnS-GCT,trnS-GGA,trnS-TGA,trnT-GGT,trnT-TGT,trnV-GAC(2),trnW-CCA,trnY-GTA
Other genes	Maturase	matK
	Protease	clpP**
	Envelope membrane protein	cemA
	Acetyl-CoA carboxylase	accD
	c-type cytochrome synthesis gene	ccsA
	Translation initiation factor	infA
	other	-
Genes of unknown function	Conserved hypothetical chloroplast ORF	ycf1,ycf15(2),ycf2(2),ycf3**,ycf4
Notes:Gene*:Gene with one introns;Gene**:Gene with two introns;#Gene:Pseudo gene;Gene(2):Number of copies of multi-copy genes;

## Sheet: M. sinensis
Category	Gene group	Gene name
Photosynthesis	Subunits of photosystem I	psaA,psaB,psaC,psaI,psaJ
	Subunits of photosystem II	psbA,psbB,psbC,psbD,psbE,psbF,psbH,psbI,psbJ,psbK,psbL,psbM,psbN,psbT,psbZ
	Subunits of NADH dehydrogenase	ndhA*,ndhB*(2),ndhC,ndhD,ndhE,ndhF,ndhG,ndhH,ndhI,ndhJ,ndhK
	Subunits of cytochrome b/f complex	petA,petB,petD,petG,petL,petN
	Subunits of ATP synthase	atpA,atpB,atpE,atpF*,atpH,atpI
	Large subunit of rubisco	rbcL
	Subunits photochlorophyllide reductase	-
Self-replication	Proteins of large ribosomal subunit	rpl14,rpl16,rpl2*(2),rpl20,rpl22,rpl23(2),rpl32,rpl33,rpl36
	Proteins of small ribosomal subunit	rps11,rps12,rps14,rps15,rps16,rps18,rps19,rps2,rps3,rps4,rps7(2),rps8
	Subunits of RNA polymerase	rpoA,rpoB,rpoC1*,rpoC2
	Ribosomal RNAs	rrn16,rrn16S,rrn23,rrn23S,rrn4.5,rrn4.5S,rrn5,rrn5S
	Transfer RNAs	trnA-TGC*(2),trnC-GCA,trnD-GTC,trnE-TTC,trnF-GAA,trnG-GCC,trnH-GTG,trnI-CAT(2),trnI-GAT*(2),trnL-CAA(2),trnL-TAG,trnM-CAT,trnN-GTT(2),trnP-TGG,trnQ-TTG,trnR-ACG(2),trnR-TCT,trnS-GCT,trnS-GGA,trnS-TGA,trnT-GGT,trnT-TGT,trnV-GAC(2),trnW-CCA,trnY-GTA
Other genes	Maturase	matK
	Protease	clpP**
	Envelope membrane protein	cemA
	Acetyl-CoA carboxylase	accD
	c-type cytochrome synthesis gene	ccsA
	Translation initiation factor	infA
	other	-
Genes of unknown function	Conserved hypothetical chloroplast ORF	ycf1,ycf15(2),ycf2(2),ycf3**,ycf4
Notes:Gene*:Gene with one introns;Gene**:Gene with two introns;#Gene:Pseudo gene;Gene(2):Number of copies of multi-copy genes;
