# Supplementary material for: Comparative Analysis and Characterization of Plastid Genomes of Mycetia (Rubiaceae)
Source: Genes (Basel). 2025 Dec 10;16(12):1481. doi: 10.3390/genes16121481 (PMC12733169; doi:10.3390/genes16121481)
Supplement: Supplementary file 1 [file genes-16-01481-s001.zip › Table S2-SDR.xls]

## Sheet: hirta
26375 84171 P 26375 127614 0 0.00e+00
48 74134 P 48 74134 0 8.42e-20
46 6258 P 46 6258 0 1.35e-18
46 8836 P 46 45180 -1 1.86e-16
42 10464 F 42 10485 0 3.45e-16
40 117220 P 40 117220 0 5.52e-15
41 98335 F 41 120245 -1 1.70e-13
41 120245 P 41 139784 -1 1.70e-13
37 8845 P 37 45180 0 3.53e-13
36 81591 F 36 81609 0 1.41e-12
43 115499 P 43 115499 -3 2.87e-11
37 29990 P 37 29990 -1 3.92e-11
31 31439 F 31 31461 0 1.45e-09
36 127101 R 36 127101 -2 8.01e-09
35 8419 R 35 8419 -2 3.03e-08
37 43970 F 37 98337 -3 7.41e-08
37 43970 P 37 139786 -3 7.41e-08
31 52102 P 31 52102 -1 1.34e-07
30 238 P 30 270 -1 5.21e-07
30 28141 R 30 28142 -1 5.21e-07
34 31523 R 34 31528 -3 3.65e-06
31 81656 F 31 81683 -2 6.05e-06
33 81488 F 33 120236 -3 1.33e-05
30 8849 F 30 35705 -2 2.26e-05
30 35705 P 30 45183 -2 2.26e-05
30 71139 P 30 71139 -2 2.26e-05
31 8425 P 31 8425 -3 1.76e-04
31 43970 F 31 120247 -3 1.76e-04
31 46671 P 31 46671 -3 1.76e-04
31 66746 F 31 66769 -3 1.76e-04
30 38876 F 30 41100 -3 6.34e-04
30 98349 F 30 120259 -3 6.34e-04
30 120259 P 30 139781 -3 6.34e-04

## Sheet: sinensis
26357 84736 P 26357 128231 0 0.00e+00
48 74719 P 48 74719 0 8.48e-20
46 8794 P 46 45501 -1 1.87e-16
40 117812 P 40 117812 0 5.56e-15
38 29851 P 38 29851 0 8.90e-14
41 98911 F 41 120858 -1 1.71e-13
41 120858 P 41 140372 -1 1.71e-13
37 8803 P 37 45501 0 3.56e-13
37 44302 F 37 98913 0 3.56e-13
37 44302 P 37 140374 0 3.56e-13
43 116119 P 43 116119 -3 2.89e-11
37 44302 F 37 120860 -1 3.95e-11
32 6247 P 32 6247 0 3.64e-10
36 127717 R 36 127717 -2 8.07e-09
31 52378 P 31 52378 -1 1.36e-07
30 238 P 30 270 -1 5.25e-07
33 82082 F 33 120849 -3 1.34e-05
30 8807 F 30 36043 -2 2.28e-05
30 9312 F 30 9330 -2 2.28e-05
30 36043 P 30 45504 -2 2.28e-05
31 9327 P 31 31484 -3 1.77e-04
31 31462 P 31 31462 -3 1.77e-04
30 9320 R 30 9330 -3 6.39e-04
30 9321 F 30 9330 -3 6.39e-04
30 31268 F 30 31287 -3 6.39e-04
30 39202 F 30 41426 -3 6.39e-04
30 98925 F 30 120872 -3 6.39e-04
30 120872 P 30 140369 -3 6.39e-04
