# Supplementary material for: Comparative Analysis and Characterization of Plastid Genomes of Mycetia (Rubiaceae)
Source: Genes (Basel). 2025 Dec 10;16(12):1481. doi: 10.3390/genes16121481 (PMC12733169; doi:10.3390/genes16121481)
Supplement: Supplementary file 1 [file genes-16-01481-s001.zip › Table S3-RSCU.xlsx]

## Sheet: Sheet1
Amino Acid	Codon	RSCU
M. hirta
Ala	GCU	1.23
	GCC	0.97
	GCA	1.1
	GCG	0.7
Arg	CGU	0.72
	CGC	0.5
	CGA	1.13
	CGG	0.74
	AGA	1.75
	AGG	1.15
Asn	AAU	1.37
	AAC	0.63
Asp	GAU	1.43
	GAC	0.57
Cys	UGU	1.18
	UGC	0.82
Gln	CAA	1.42
	CAG	0.58
Glu	GAA	1.38
	GAG	0.62
Gly	GGU	0.98
	GGC	0.68
	GGA	1.31
	GGG	1.03
His	CAU	1.4
	CAC	0.6
Ile	AUU	1.23
	AUC	0.74
	AUA	1.03
Leu	UUA	1.29
	UUG	1.28
	CUU	1.24
	CUC	0.75
	CUA	0.9
	CUG	0.55
Lys	AAA	1.35
	AAG	0.65
Met	AUG	1
Phe	UUC	0.8
	UUU	1.2
Pro	CCU	1.1
	CCC	1.05
	CCA	1.19
	CCG	0.66
Ser	UCU	1.43
	UCC	1.09
	UCA	1.16
	UCG	0.72
	AGU	0.92
	AGC	0.67
Thr	ACU	1.14
	ACC	1.04
	ACA	1.12
	ACG	0.7
Trp	UGG	1
Tyr	UAU	1.32
	UAC	0.68
Val	GUU	1.39
	GUC	0.7
	GUA	1.21
	GUG	0.7
stop	UAA	1.23
	UAG	0.81
	UGA	0.95
M. sinensis
Ala	GCU	1.23
	GCC	0.97
	GCA	1.13
	GCG	0.67
Arg	CGU	0.65
	CGC	0.52
	CGA	1.11
	CGG	0.79
	AGA	1.86
	AGG	1.07
Asn	AAU	1.36
	AAC	0.64
Asp	GAU	1.39
	GAC	0.61
Cys	UGU	1.18
	UGC	0.82
Gln	CAA	1.4
	CAG	0.6
Glu	GAA	1.36
	GAG	0.64
Gly	GGU	1
	GGC	0.62
	GGA	1.32
	GGG	1.06
His	CAU	1.39
	CAC	0.61
Ile	AUU	1.23
	AUC	0.77
	AUA	1
Leu	UUA	1.25
	UUG	1.26
	CUU	1.26
	CUC	0.77
	CUA	0.87
	CUG	0.58
Lys	AAA	1.35
	AAG	0.65
Met	AUG	1
Phe	UUU	1.22
	UUC	0.78
Pro	CCU	1.08
	CCC	1.07
	CCA	1.12
	CCG	0.72
Ser	UCU	1.43
	UCC	1.06
	UCA	1.14
	UCG	0.79
	AGU	0.93
	AGC	0.65
Thr	ACU	1.18
	ACC	1.07
	ACA	1.08
	ACG	0.68
Trp	UGG	1
Tyr	UAU	1.33
	UAC	0.67
Val	GUU	1.39
	GUC	0.73
	GUA	1.2
	GUG	0.68
stop	UAA	1.22
	UAG	0.85
	UGA	0.94
