# Supplementary material for: Comparative Analysis and Characterization of Plastid Genomes of Mycetia (Rubiaceae)
Source: Genes (Basel). 2025 Dec 10;16(12):1481. doi: 10.3390/genes16121481 (PMC12733169; doi:10.3390/genes16121481)
Supplement: Supplementary file 1 [file genes-16-01481-s001.zip › Table S4-KaKs.xlsx]

## Sheet: Sheet1
No.	Gene	Seq 1	Seq 2	SilentDif	SilentPos	Ks	NSynDif	NSynPos	Ka
1	accD	Mycetia_hi	Mycetia_si	8.00	320.75	0.0254	11.00	1179.25	0.0094
2	atpA	Mycetia_hi	Mycetia_si	6.00	375.42	0.0162	5.00	1148.58	0.0044
3	atpB	Mycetia_hi	Mycetia_si	9.00	375.67	0.0243	0.00	1121.33	0
4	atpE	Mycetia_hi	Mycetia_si	2.00	95.83	0.0212	1.00	303.17	0.0033
5	atpF	Mycetia_hi	Mycetia_si	0.00	127.58	0	2.00	430.42	0.0047
6	atpH	Mycetia_hi	Mycetia_si	2.00	69.83	0.0292	0.00	176.17	0
7	atpI	Mycetia_hi	Mycetia_si	3.00	182.83	0.0166	0.00	552.17	0
8	ccsA	Mycetia_hi	Mycetia_si	10.00	229.25	0.0449	10.00	772.75	0.0131
9	cemA	Mycetia_hi	Mycetia_si	2.00	151.33	0.0133	2.00	538.67	0.0037
10	clpP	Mycetia_hi	Mycetia_si	1.00	96.58	0.0104	2.00	296.42	0.0068
11	infA	Mycetia_hi	Mycetia_si	1.00	47.00	0.0216	4.00	130	0.0314
12	matK	Mycetia_hi	Mycetia_si	5.00	348.42	0.0145	14.00	1160.58	0.0122
13	ndhA	Mycetia_hi	Mycetia_si	6.00	278.33	0.0219	1.00	816.67	0.0012
14	ndhB	Mycetia_hi	Mycetia_si	1.00	392.5	0.0026	1.00	1209.5	0.0008
15	ndhC	Mycetia_hi	Mycetia_si	1.00	85.83	0.0117	0.00	277.17	0
16	ndhD	Mycetia_hi	Mycetia_si	7.00	371.92	0.0191	7.00	1155.08	0.0061
17	ndhE	Mycetia_hi	Mycetia_si	3.00	70.00	0.0441	0.00	236	0
18	ndhF	Mycetia_hi	Mycetia_si	15.00	517.5	0.0296	25.00	1711.5	0.0148
19	ndhG	Mycetia_hi	Mycetia_si	1.00	138.67	0.0072	2.00	422.33	0.0048
20	ndhH	Mycetia_hi	Mycetia_si	9.00	273.83	0.0336	2.00	908.17	0.0022
21	ndhI	Mycetia_hi	Mycetia_si	1.00	121.17	0.0083	0.00	382.83	0
22	ndhJ	Mycetia_hi	Mycetia_si	2.00	112	0.0181	0.00	365	0
23	ndhK	Mycetia_hi	Mycetia_si	5.00	169.33	0.0301	0.00	514.67	0
24	petA	Mycetia_hi	Mycetia_si	2.00	231.67	0.0087	2.00	728.33	0.0028
25	petB	Mycetia_hi	Mycetia_si	6.00	173.58	0.0354	2.00	519.42	0.0039
26	petD	Mycetia_hi	Mycetia_si	4.00	125.33	0.0326	2.00	375.67	0.0053
27	petG	Mycetia_hi	Mycetia_si	0.00	31.17	0	0.00	82.83	0
28	petL	Mycetia_hi	Mycetia_si	0.00	27.50	0	0.00	68.50	0
29	petN	Mycetia_hi	Mycetia_si	0.00	23.50	0	0.00	66.50	0
30	psaA	Mycetia_hi	Mycetia_si	7.00	532.17	0.0133	4.00	1720.83	0.0023
31	psaB	Mycetia_hi	Mycetia_si	11.00	513	0.0218	2.00	1692	0.0012
32	psaC	Mycetia_hi	Mycetia_si	0.00	60.67	0	0.00	185.33	0
33	psaI	Mycetia_hi	Mycetia_si	0.00	28.67	0	0.00	82.33	0
34	psaJ	Mycetia_hi	Mycetia_si	3.00	33.83	0.0944	0.00	95.17	0
35	psbA	Mycetia_hi	Mycetia_si	4.00	252.67	0.016	1.00	809.33	0.0012
36	psbB	Mycetia_hi	Mycetia_si	7.00	368.83	0.0192	1.00	1158.17	0.0009
37	psbC	Mycetia_hi	Mycetia_si	6.00	359.17	0.0169	0.00	1092.83	0
38	psbD	Mycetia_hi	Mycetia_si	2.00	249.17	0.0081	0.00	812.83	0
39	psbE	Mycetia_hi	Mycetia_si	1.00	61.17	0.0165	0.00	190.83	0
40	psbF	Mycetia_hi	Mycetia_si	0.00	32.83	0	1.00	87.17	0.0116
41	psbH	Mycetia_hi	Mycetia_si	1.00	57.33	0.0176	1.00	164.67	0.0061
42	psbI	Mycetia_hi	Mycetia_si	1.00	29.33	0.0349	0.00	81.67	0
43	psbJ	Mycetia_hi	Mycetia_si	0.00	36.50	0	0.00	86.50	0
44	psbK	Mycetia_hi	Mycetia_si	2.00	42.67	0.0484	1.00	143.33	0.007
45	psbL	Mycetia_hi	Mycetia_si	0.00	27.67	0	0.00	89.33	0
46	psbM	Mycetia_hi	Mycetia_si	1.00	28.67	0.0357	0.00	76.33	0
47	psbN	Mycetia_hi	Mycetia_si	0.00	25.83	0	0.00	76.17	0
48	psbT	Mycetia_hi	Mycetia_si	2.00	29.00	0.0723	0.00	79.00	0
49	psbZ	Mycetia_hi	Mycetia_si	1.00	49.33	0.0205	0.00	139.67	0
50	rcbL	Mycetia_hi	Mycetia_si	8.00	351.5	0.0231	6.00	1085.5	0.0055
51	rpl14S	Mycetia_hi	Mycetia_si	1.00	91.33	0.011	0.00	277.67	0
52	rpl16	Mycetia_hi	Mycetia_si	1.00	96.25	0.0105	1.00	263.75	0.0038
53	rpl2	Mycetia_hi	Mycetia_si	0.00	217.33	0	1.00	646.67	0.0015
54	rpl20	Mycetia_hi	Mycetia_si	1.00	94.58	0.0106	2.00	292.42	0.0069
55	rpl22	Mycetia_hi	Mycetia_si	3.00	104	0.0294	2.00	334	0.006
56	rpl23	Mycetia_hi	Mycetia_si	0.00	66.33	0	0.00	215.67	0
57	rpl32	Mycetia_hi	Mycetia_si	1.00	38.58	0.0264	1.00	123.42	0.0081
58	rpl33	Mycetia_hi	Mycetia_si	0.00	29.00	0	1.00	88.00	0.0115
59	rpl36	Mycetia_hi	Mycetia_si	0.00	29.67	0	0.00	84.33	0
60	rpoA	Mycetia_hi	Mycetia_si	4.00	230	0.0176	5.00	784	0.0064
61	rpoB	Mycetia_hi	Mycetia_si	10.00	764.67	0.0132	8.00	2448.33	0.0033
62	rpoC1	Mycetia_hi	Mycetia_si	9.00	496.17	0.0184	7.00	1588.83	0.0044
63	rpoC2	Mycetia_hi	Mycetia_si	29.00	983.83	0.0301	29.00	3219.17	0.0091
64	rps11	Mycetia_hi	Mycetia_si	3.00	107.75	0.0284	2.00	300.25	0.0067
65	rps12	Mycetia_hi	Mycetia_si	0.00	65.50	0	0.00	174.5	0
66	rps14	Mycetia_hi	Mycetia_si	1.00	72.33	0.014	0.00	230.67	0
67	rps15	Mycetia_hi	Mycetia_si	2.00	58.50	0.035	1.00	190.5	0.0053
68	rps16	Mycetia_hi	Mycetia_si	0.00	51.17	0	0.00	161.83	0
69	rps18	Mycetia_hi	Mycetia_si	0.00	74.50	0	0.00	234.5	0
70	rps19	Mycetia_hi	Mycetia_si	2.00	65.33	0.0313	0.00	213.67	0
71	rps2	Mycetia_hi	Mycetia_si	1.00	164.67	0.0061	1.00	546.33	0.0018
72	rps3	Mycetia_hi	Mycetia_si	2.00	149	0.0135	0.00	508	0
73	rps4	Mycetia_hi	Mycetia_si	7.00	148.92	0.0485	1.00	457.08	0.0022
74	rps7	Mycetia_hi	Mycetia_si	0.00	118.67	0	0.00	349.33	0
75	rps8	Mycetia_hi	Mycetia_si	1.00	102.25	0.0098	3.00	302.75	0.01
76	rrn16	Mycetia_hi	Mycetia_si	0.00	371.33	0	1.00	1119.67	0.0009
77	rrn16S	Mycetia_hi	Mycetia_si	0.00	371.33	0	1.00	1119.67	0.0009
78	rrn23S	Mycetia_hi	Mycetia_si	2.00	673.42	0.003	2.00	2134.58	0.0009
79	rrn23S	Mycetia_hi	Mycetia_si	1.00	675.08	0.0015	3.00	2132.92	0.0014
80	rrn4.5	Mycetia_hi	Mycetia_si	0.00	24.67	0	0.00	77.33	0
81	rrn4.5S	Mycetia_hi	Mycetia_si	0.00	24.67	0	0.00	77.33	0
82	rrn5	Mycetia_hi	Mycetia_si	0.00	31.83	0	0.00	88.17	0
83	rrn5S	Mycetia_hi	Mycetia_si	0.00	32.17	0	0.00	96.83	0
84	trnA-TCG	Mycetia_hi	Mycetia_si	0.00	17.83	0	0.00	54.17	0
85	trnA-TCG	Mycetia_si	Mycetia_hi	0.00	201.67	0	0.00	686.33	0
86	trnC-GCA	Mycetia_hi	Mycetia_si	0.00	15.50	0	0.00	53.50	0
87	ycf1	Mycetia_hi	Mycetia_si	19.50	1179.5	0.0167	55.50	4400.5	0.0127
88	ycf15	Mycetia_hi	Mycetia_si	0.00	29.50	0	1.00	102.5	0.0098
89	ycf2	Mycetia_hi	Mycetia_si	0.00	1510.58	0	10.00	5284.42	0.0019
90	ycf3	Mycetia_hi	Mycetia_si	4.00	123.67	0.0331	0.00	386.33	0
91	ycf4	Mycetia_hi	Mycetia_si	3.00	126.17	0.0242	0.00	404.83	0
