# Supplementary material for: Comparative Analysis and Characterization of Plastid Genomes of Mycetia (Rubiaceae)
Source: Genes (Basel). 2025 Dec 10;16(12):1481. doi: 10.3390/genes16121481 (PMC12733169; doi:10.3390/genes16121481)
Supplement: Supplementary file 1 [file genes-16-01481-s001.zip › Table S5-phylogenetic data.xlsx]

## Sheet: Sheet1
No.	Genus	Species	Accession No.	Length	Voucher	Article	Describe
1	Argostemma	Argostemma yappii	KY378693.1	127952	Wikstroem,N., Bremer,B. and Rydin,C.(2020)	Conflicting phylogenetic signals in genomic data of the coffee family (Rubiaceae)	Argostemma yappii chloroplast, partial genome
2	Cinchona	Cinchona officinalis	MZ151891.1	156984	Arbizu,C.et al.(2021)	The complete chloroplast genome of the national tree of Peru, quina (Cinchona officinalis L., Rubiaceae)	Cinchona officinalis chloroplast, complete genome
3	Clarkella	Clarkella nana	-	128880	Thureborn, O. et al (2024)	Plastid phylogenomics and cytonuclear discordance in Rubioideae, Rubiaceae.	-
4	Cyanoneuron	Cyanoneuron cyanuem	-	154224	Thureborn, O. et al (2024)	Plastid phylogenomics and cytonuclear discordance in Rubioideae, Rubiaceae.	-
5	Dunnia	Dunnia sinensis	MN883829.1	154909	Zhang,Y.et al. (2020)	The complete chloroplast genome of Dunnia sinensis (Rubiaceae): a monotypic species endemic to Guangdong, China	Dunnia sinensis voucher 4395 chloroplast, complete genome
6	Foonchewia	Foonchewia coriacea	MT942688.1	153114	Zhang,Y.(2020)	unpublished	Foonchewia coriacea voucher 5858 chloroplast, complete genome
7	Gaertnera	Gaertnera phyllostachya	KY378695.1	130378	Wikstroem,N., Bremer,B. and Rydin,C.(2020)	Conflicting phylogenetic signals in genomic data of the coffee family (Rubiaceae)	Gaertnera phyllostachya chloroplast, partial genome
8	Gardenia	Gardenia jasminoides	MW160432.1	155247	Zhang,M.et al.(2021)	Complete chloroplast genome of a wild-type Gardenia jasminoidesellis (Rubiaceae) adapted to island climate	Gardenia jasminoides chloroplast, complete genome
9	Ixora	Ixora chinensis	MZ221832.1	154787	Bian,A.(2021)	unpublished	Ixora chinensis chloroplast, complete genome
10	Lasianthus	Lasianthus henryi	OR490209.1	160240	Zhang,Y.et al. (2024)	Comprehensive comparative analysis and development of molecular markers for Lasianthus species based on complete chloroplast genome sequences	Lasianthus henryi chloroplast, complete genome
11	Leptodermis	Leptodermis scabrida	MT674518.1	154885	Zhang,Y.et al. (2021)	Complete chloroplast genomes of Leptodermis scabrida complex: Comparative genomic analyses and phylogenetic relationships	Leptodermis scabrida voucher 604 chloroplast, complete genome
12	Mouretia	Mouretia larsenii	-	154957	Thureborn, O. et al (2024)	Plastid phylogenomics and cytonuclear discordance in Rubioideae, Rubiaceae.	-
13	Mussaenda	Mussaenda hirsutula	MK203878.1	155503	Wang,H.-X., Wang,J.-H., Zhao,K.-K., Fan,W.-W., Zhu,Z.-X. and Wang,H.-F.(2019)	Complete plastome sequence of Mussaenda Hirsutula Miq (Rubiaceae): An endemic shrub in South China	Mussaenda hirsutula chloroplast, complete genome
14	Mycetia	Mycetia bracteata	-	154349	Thureborn, O. et al (2024)	Plastid phylogenomics and cytonuclear discordance in Rubioideae, Rubiaceae.	-
15	Mycetia	Mycetia hirta	-	153939	this article
16	Mycetia	Mycetia sinensis	-	154588	this article
17	Neohymenopog	Neohymenopogon parasiticus	-	154524	Thureborn, O. et al (2024)	Plastid phylogenomics and cytonuclear discordance in Rubioideae, Rubiaceae.	-
18	Ophiorrhiza	Ophiorrhiza densa	MW683127.1	154079	Xiang,M.(2021)	unpublished	Ophiorrhiza densa chloroplast, complete genome
19	Paederia	Paederia scandens	MN567112.1	153626	Li,Z.-H., Ye,K., Lv,X., Zhang,X., Ling,L.-Z., Ai,H.-L. and Zhang,S.-D.(2019)	Characterization of the complete chloroplast genome of Paederia scandens (Rubiaceae): a Chinese folk medicinal plant	Paederia scandens voucher ZH026 chloroplast, complete genome
20	Plocama	Plocama pendula	KY378690.1	126947	Wikstroem,N., Bremer,B. and Rydin,C.(2020)	Conflicting phylogenetic signals in genomic data of the coffee family (Rubiaceae)	Plocama pendula chloroplast, partial genome
21	Posoqueria	Posoqueria latifolia	KY378662.1	128825	Wikstroem,N., Bremer,B. and Rydin,C.(2020)	Conflicting phylogenetic signals in genomic data of the coffee family (Rubiaceae)	Posoqueria latifolia chloroplast, partial genome
22	Rubia	Rubia yunnanensis	OL467345.1	155108	Yi,S.(2021)	unpublished	Rubia yunnanensis chloroplast, complete genome
23	Theligonum	Theligonum cynocrambe	KY378688.1	125128	Wikstroem,N., Bremer,B. and Rydin,C.(2020)	Conflicting phylogenetic signals in genomic data of the coffee family (Rubiaceae)	Theligonum cynocrambe chloroplast, partial genome
24	Gentiana	Gentiana delavayi	NC_052850.1	149040	Tao,A.-E., Zhao,F.-Y. and Xia,C.-L.(2019)	Characterisation of the complete chloroplast genome of Gentiana delavayi Franch. (Gentianaceae), a medicinal plant in southwest of China	Gentiana delavayi chloroplast, complete genome
