# Supplementary material for: Comparative Analysis and Characterization of Plastid Genomes of Mycetia (Rubiaceae)
Source: Genes (Basel). 2025 Dec 10;16(12):1481. doi: 10.3390/genes16121481 (PMC12733169; doi:10.3390/genes16121481)
Supplement: Supplementary file 1 [file genes-16-01481-s001.zip › Text S1-Mycetia_hirta_H67.gff]

##gff-version 3
##source-version geneious 2022.2.2
##sequence-region	Mycetia_hirta_H67	1	153989
Mycetia_hirta_H67	Geneious	region	1	153989	.	+	0	Is_circular=true
Mycetia_hirta_H67	Geneious	source	1	153989	.	+	.	Name=source Mycetia hirta H67
Mycetia_hirta_H67	Geneious	tRNA	3	76	.	-	.	Name=trnH-GTG tRNA
Mycetia_hirta_H67	Geneious	gene	3	76	.	-	.	Name=trnH-GTG gene
Mycetia_hirta_H67	Geneious	CDS	340	1401	.	-	0	Name=psbA CDS
Mycetia_hirta_H67	Geneious	gene	340	1401	.	-	.	Name=psbA gene
Mycetia_hirta_H67	Geneious	gene	1602	4126	.	-	.	Name=trnK-UUU gene
Mycetia_hirta_H67	Geneious	CDS	1884	3392	.	-	0	Name=matK CDS
Mycetia_hirta_H67	Geneious	gene	1884	3392	.	-	.	Name=matK gene
Mycetia_hirta_H67	Geneious	CDS	4991	5203	.	-	0	Name=rps16 CDS
Mycetia_hirta_H67	Geneious	gene	4991	5203	.	-	.	Name=rps16 gene
Mycetia_hirta_H67	Geneious	tRNA	7586	7657	.	-	.	Name=trnQ-TTG tRNA
Mycetia_hirta_H67	Geneious	gene	7586	7657	.	-	.	Name=trnQ-TTG gene
Mycetia_hirta_H67	Geneious	CDS	7997	8182	.	+	0	Name=psbK CDS
Mycetia_hirta_H67	Geneious	gene	7997	8182	.	+	.	Name=psbK gene
Mycetia_hirta_H67	Geneious	CDS	8654	8764	.	+	0	Name=psbI CDS
Mycetia_hirta_H67	Geneious	gene	8654	8764	.	+	.	Name=psbI gene
Mycetia_hirta_H67	Geneious	tRNA	8854	8941	.	-	.	Name=trnS-GCT tRNA
Mycetia_hirta_H67	Geneious	gene	8854	8941	.	-	.	Name=trnS-GCT gene
Mycetia_hirta_H67	Geneious	tRNA	10661	10732	.	+	.	Name=trnR-TCT tRNA
Mycetia_hirta_H67	Geneious	gene	10661	10732	.	+	.	Name=trnR-TCT gene
Mycetia_hirta_H67	Geneious	CDS	10846	12369	.	-	0	Name=atpA CDS
Mycetia_hirta_H67	Geneious	gene	10846	12369	.	-	.	Name=atpA gene
Mycetia_hirta_H67	Geneious	CDS	13534	13681	.	-	0	Name=atpF CDS;ID=6skj/9OOddxaMNqGvWrjRCY4qJ8.1763089142062.0
Mycetia_hirta_H67	Geneious	CDS	12429	12838	.	-	0	Name=atpF CDS;ID=6skj/9OOddxaMNqGvWrjRCY4qJ8.1763089142062.0
Mycetia_hirta_H67	Geneious	gene	12429	13681	.	-	.	Name=atpF gene
Mycetia_hirta_H67	Geneious	CDS	14057	14302	.	-	0	Name=atpH CDS
Mycetia_hirta_H67	Geneious	gene	14057	14302	.	-	.	Name=atpH gene
Mycetia_hirta_H67	Geneious	CDS	15329	16063	.	-	0	Name=atpI CDS
Mycetia_hirta_H67	Geneious	gene	15329	16063	.	-	.	Name=atpI gene
Mycetia_hirta_H67	Geneious	CDS	16237	16947	.	-	0	Name=rps2 CDS
Mycetia_hirta_H67	Geneious	gene	16237	16947	.	-	.	Name=rps2 gene
Mycetia_hirta_H67	Geneious	CDS	17187	21389	.	-	0	Name=rpoC2 CDS
Mycetia_hirta_H67	Geneious	gene	17187	21389	.	-	.	Name=rpoC2 gene
Mycetia_hirta_H67	Geneious	CDS	23906	24359	.	-	0	Name=rpoC1 CDS;ID=6skj/9OOddxaMNqGvWrjRCY4qJ8.1763089142077.1
Mycetia_hirta_H67	Geneious	CDS	21546	23176	.	-	0	Name=rpoC1 CDS;ID=6skj/9OOddxaMNqGvWrjRCY4qJ8.1763089142077.1
Mycetia_hirta_H67	Geneious	gene	21546	24359	.	-	.	Name=rpoC1 gene
Mycetia_hirta_H67	Geneious	CDS	24365	27577	.	-	0	Name=rpoB CDS
Mycetia_hirta_H67	Geneious	gene	24365	27577	.	-	.	Name=rpoB gene
Mycetia_hirta_H67	Geneious	tRNA	28621	28691	.	+	.	Name=trnC-GCA tRNA
Mycetia_hirta_H67	Geneious	gene	28621	28691	.	+	.	Name=trnC-GCA gene
Mycetia_hirta_H67	Geneious	CDS	29341	29430	.	+	0	Name=petN CDS
Mycetia_hirta_H67	Geneious	gene	29341	29430	.	+	.	Name=petN gene
Mycetia_hirta_H67	Geneious	CDS	30158	30262	.	-	0	Name=psbM CDS
Mycetia_hirta_H67	Geneious	gene	30158	30262	.	-	.	Name=psbM gene
Mycetia_hirta_H67	Geneious	tRNA	30876	30949	.	-	.	Name=trnD-GTC tRNA
Mycetia_hirta_H67	Geneious	gene	30876	30949	.	-	.	Name=trnD-GTC gene
Mycetia_hirta_H67	Geneious	tRNA	31069	31152	.	-	.	Name=trnY-GTA tRNA
Mycetia_hirta_H67	Geneious	gene	31069	31152	.	-	.	Name=trnY-GTA gene
Mycetia_hirta_H67	Geneious	tRNA	31212	31284	.	-	.	Name=trnE-TTC tRNA
Mycetia_hirta_H67	Geneious	gene	31212	31284	.	-	.	Name=trnE-TTC gene
Mycetia_hirta_H67	Geneious	tRNA	31691	31762	.	+	.	Name=trnT-GGT tRNA
Mycetia_hirta_H67	Geneious	gene	31691	31762	.	+	.	Name=trnT-GGT gene
Mycetia_hirta_H67	Geneious	CDS	33049	34110	.	+	0	Name=psbD CDS
Mycetia_hirta_H67	Geneious	gene	33049	34110	.	+	.	Name=psbD gene
Mycetia_hirta_H67	Geneious	CDS	34028	35479	.	+	0	Name=psbC CDS
Mycetia_hirta_H67	Geneious	gene	34028	35479	.	+	.	Name=psbC gene
Mycetia_hirta_H67	Geneious	tRNA	35710	35802	.	-	.	Name=trnS-TGA tRNA
Mycetia_hirta_H67	Geneious	gene	35710	35802	.	-	.	Name=trnS-TGA gene
Mycetia_hirta_H67	Geneious	CDS	36131	36319	.	+	0	Name=psbZ CDS
Mycetia_hirta_H67	Geneious	gene	36131	36319	.	+	.	Name=psbZ gene
Mycetia_hirta_H67	Geneious	tRNA	36634	36704	.	+	.	Name=trnG-GCC tRNA
Mycetia_hirta_H67	Geneious	gene	36634	36704	.	+	.	Name=trnG-GCC gene
Mycetia_hirta_H67	Geneious	CDS	37077	37379	.	-	0	Name=rps14 CDS
Mycetia_hirta_H67	Geneious	gene	37077	37379	.	-	.	Name=rps14 gene
Mycetia_hirta_H67	Geneious	CDS	37515	39719	.	-	0	Name=psaB CDS
Mycetia_hirta_H67	Geneious	gene	37515	39719	.	-	.	Name=psaB gene
Mycetia_hirta_H67	Geneious	CDS	39745	41997	.	-	0	Name=psaA CDS
Mycetia_hirta_H67	Geneious	gene	39745	41997	.	-	.	Name=psaA gene
Mycetia_hirta_H67	Geneious	CDS	44701	44827	.	-	0	Name=ycf3 CDS;ID=6skj/9OOddxaMNqGvWrjRCY4qJ8.1763089142084.2
Mycetia_hirta_H67	Geneious	CDS	43705	43934	.	-	0	Name=ycf3 CDS;ID=6skj/9OOddxaMNqGvWrjRCY4qJ8.1763089142084.2
Mycetia_hirta_H67	Geneious	CDS	42803	42955	.	-	0	Name=ycf3 CDS;ID=6skj/9OOddxaMNqGvWrjRCY4qJ8.1763089142084.2
Mycetia_hirta_H67	Geneious	gene	42803	44827	.	-	.	Name=ycf3 gene
Mycetia_hirta_H67	Geneious	tRNA	45123	45209	.	+	.	Name=trnS-GGA tRNA
Mycetia_hirta_H67	Geneious	gene	45123	45209	.	+	.	Name=trnS-GGA gene
Mycetia_hirta_H67	Geneious	CDS	45499	46104	.	-	0	Name=rps4 CDS
Mycetia_hirta_H67	Geneious	gene	45499	46104	.	-	.	Name=rps4 gene
Mycetia_hirta_H67	Geneious	tRNA	46457	46529	.	-	.	Name=trnT-TGT tRNA
Mycetia_hirta_H67	Geneious	gene	46457	46529	.	-	.	Name=trnT-TGT gene
Mycetia_hirta_H67	Geneious	tRNA	48267	48339	.	+	.	Name=trnF-GAA tRNA
Mycetia_hirta_H67	Geneious	gene	48267	48339	.	+	.	Name=trnF-GAA gene
Mycetia_hirta_H67	Geneious	CDS	48929	49405	.	-	0	Name=ndhJ CDS
Mycetia_hirta_H67	Geneious	gene	48929	49405	.	-	.	Name=ndhJ gene
Mycetia_hirta_H67	Geneious	CDS	49521	50204	.	-	0	Name=ndhK CDS
Mycetia_hirta_H67	Geneious	gene	49521	50204	.	-	.	Name=ndhK gene
Mycetia_hirta_H67	Geneious	CDS	50259	50621	.	-	0	Name=ndhC CDS
Mycetia_hirta_H67	Geneious	gene	50259	50621	.	-	.	Name=ndhC gene
Mycetia_hirta_H67	Geneious	tRNA	52029	52101	.	+	.	Name=trnM-CAT tRNA
Mycetia_hirta_H67	Geneious	gene	52029	52101	.	+	.	Name=trnM-CAT gene
Mycetia_hirta_H67	Geneious	CDS	52310	52708	.	-	0	Name=atpE CDS
Mycetia_hirta_H67	Geneious	gene	52310	52708	.	-	.	Name=atpE gene
Mycetia_hirta_H67	Geneious	CDS	52705	54201	.	-	0	Name=atpB CDS
Mycetia_hirta_H67	Geneious	gene	52705	54201	.	-	.	Name=atpB gene
Mycetia_hirta_H67	Geneious	CDS	54765	56222	.	+	0	Name=rbcL CDS
Mycetia_hirta_H67	Geneious	gene	54765	56222	.	+	.	Name=rbcL gene
Mycetia_hirta_H67	Geneious	CDS	56886	58400	.	+	0	Name=accD CDS
Mycetia_hirta_H67	Geneious	gene	56886	58400	.	+	.	Name=accD gene
Mycetia_hirta_H67	Geneious	CDS	59178	59288	.	+	0	Name=psaI CDS
Mycetia_hirta_H67	Geneious	gene	59178	59288	.	+	.	Name=psaI gene
Mycetia_hirta_H67	Geneious	CDS	59681	60211	.	+	0	Name=ycf4 CDS
Mycetia_hirta_H67	Geneious	gene	59681	60211	.	+	.	Name=ycf4 gene
Mycetia_hirta_H67	Geneious	CDS	61025	61714	.	+	0	Name=cemA CDS
Mycetia_hirta_H67	Geneious	gene	61025	61714	.	+	.	Name=cemA gene
Mycetia_hirta_H67	Geneious	CDS	61972	62931	.	+	0	Name=petA CDS
Mycetia_hirta_H67	Geneious	gene	61972	62931	.	+	.	Name=petA gene
Mycetia_hirta_H67	Geneious	CDS	63845	63967	.	-	0	Name=psbJ CDS
Mycetia_hirta_H67	Geneious	gene	63845	63967	.	-	.	Name=psbJ gene
Mycetia_hirta_H67	Geneious	CDS	64102	64218	.	-	0	Name=psbL CDS
Mycetia_hirta_H67	Geneious	gene	64102	64218	.	-	.	Name=psbL gene
Mycetia_hirta_H67	Geneious	CDS	64242	64361	.	-	0	Name=psbF CDS
Mycetia_hirta_H67	Geneious	gene	64242	64361	.	-	.	Name=psbF gene
Mycetia_hirta_H67	Geneious	CDS	64371	64622	.	-	0	Name=psbE CDS
Mycetia_hirta_H67	Geneious	gene	64371	64622	.	-	.	Name=psbE gene
Mycetia_hirta_H67	Geneious	CDS	65677	65772	.	+	0	Name=petL CDS
Mycetia_hirta_H67	Geneious	gene	65677	65772	.	+	.	Name=petL gene
Mycetia_hirta_H67	Geneious	CDS	65945	66058	.	+	0	Name=petG CDS
Mycetia_hirta_H67	Geneious	gene	65945	66058	.	+	.	Name=petG gene
Mycetia_hirta_H67	Geneious	tRNA	66194	66267	.	-	.	Name=trnW-CCA tRNA
Mycetia_hirta_H67	Geneious	gene	66194	66267	.	-	.	Name=trnW-CCA gene
Mycetia_hirta_H67	Geneious	tRNA	66391	66464	.	-	.	Name=trnP-TGG tRNA
Mycetia_hirta_H67	Geneious	gene	66391	66464	.	-	.	Name=trnP-TGG gene
Mycetia_hirta_H67	Geneious	CDS	66866	66994	.	+	0	Name=psaJ CDS
Mycetia_hirta_H67	Geneious	gene	66866	66994	.	+	.	Name=psaJ gene
Mycetia_hirta_H67	Geneious	CDS	67576	67692	.	+	0	Name=rpl33 CDS
Mycetia_hirta_H67	Geneious	gene	67576	67692	.	+	.	Name=rpl33 gene
Mycetia_hirta_H67	Geneious	CDS	67833	68141	.	+	0	Name=rps18 CDS
Mycetia_hirta_H67	Geneious	gene	67833	68141	.	+	.	Name=rps18 gene
Mycetia_hirta_H67	Geneious	CDS	68365	68751	.	-	0	Name=rpl20 CDS
Mycetia_hirta_H67	Geneious	gene	68365	68751	.	-	.	Name=rpl20 gene
Mycetia_hirta_H67	Geneious	CDS	71759	71817	.	-	0	Name=clpP CDS;ID=6skj/9OOddxaMNqGvWrjRCY4qJ8.1763089142087.3
Mycetia_hirta_H67	Geneious	CDS	70643	70939	.	-	0	Name=clpP CDS;ID=6skj/9OOddxaMNqGvWrjRCY4qJ8.1763089142087.3
Mycetia_hirta_H67	Geneious	CDS	69948	69984	.	-	0	Name=clpP CDS;ID=6skj/9OOddxaMNqGvWrjRCY4qJ8.1763089142087.3
Mycetia_hirta_H67	Geneious	gene	69948	71817	.	-	.	Name=clpP gene
Mycetia_hirta_H67	Geneious	CDS	72273	73799	.	+	0	Name=psbB CDS
Mycetia_hirta_H67	Geneious	gene	72273	73799	.	+	.	Name=psbB gene
Mycetia_hirta_H67	Geneious	CDS	74013	74120	.	+	0	Name=psbT CDS
Mycetia_hirta_H67	Geneious	gene	74013	74120	.	+	.	Name=psbT gene
Mycetia_hirta_H67	Geneious	CDS	74197	74367	.	-	0	Name=psbN CDS
Mycetia_hirta_H67	Geneious	gene	74197	74367	.	-	.	Name=psbN gene
Mycetia_hirta_H67	Geneious	CDS	74438	74659	.	+	0	Name=psbH CDS
Mycetia_hirta_H67	Geneious	gene	74438	74659	.	+	.	Name=psbH gene
Mycetia_hirta_H67	Geneious	CDS	75538	76230	.	+	0	Name=petB CDS
Mycetia_hirta_H67	Geneious	gene	75538	76230	.	+	.	Name=petB gene
Mycetia_hirta_H67	Geneious	CDS	77122	77622	.	+	0	Name=petD CDS
Mycetia_hirta_H67	Geneious	gene	77122	77622	.	+	.	Name=petD gene
Mycetia_hirta_H67	Geneious	CDS	77797	78810	.	-	0	Name=rpoA CDS
Mycetia_hirta_H67	Geneious	gene	77797	78810	.	-	.	Name=rpoA gene
Mycetia_hirta_H67	Geneious	CDS	78885	79292	.	-	0	Name=rps11 CDS
Mycetia_hirta_H67	Geneious	gene	78885	79292	.	-	.	Name=rps11 gene
Mycetia_hirta_H67	Geneious	CDS	79404	79517	.	-	0	Name=rpl36 CDS
Mycetia_hirta_H67	Geneious	gene	79404	79517	.	-	.	Name=rpl36 gene
Mycetia_hirta_H67	Geneious	CDS	79636	79812	.	-	0	Name=infA CDS
Mycetia_hirta_H67	Geneious	gene	79636	79812	.	-	.	Name=infA gene
Mycetia_hirta_H67	Geneious	CDS	80000	80404	.	-	0	Name=rps8 CDS
Mycetia_hirta_H67	Geneious	gene	80000	80404	.	-	.	Name=rps8 gene
Mycetia_hirta_H67	Geneious	CDS	80560	80928	.	-	0	Name=rpl14 CDS
Mycetia_hirta_H67	Geneious	gene	80560	80928	.	-	.	Name=rpl14 gene
Mycetia_hirta_H67	Geneious	CDS	81062	81421	.	-	0	Name=rpl16 CDS
Mycetia_hirta_H67	Geneious	gene	81062	81421	.	-	.	Name=rpl16 gene
Mycetia_hirta_H67	Geneious	CDS	82697	83353	.	-	0	Name=rps3 CDS
Mycetia_hirta_H67	Geneious	gene	82697	83353	.	-	.	Name=rps3 gene
Mycetia_hirta_H67	Geneious	CDS	83338	83775	.	-	0	Name=rpl22 CDS
Mycetia_hirta_H67	Geneious	gene	83338	83775	.	-	.	Name=rpl22 gene
Mycetia_hirta_H67	Geneious	CDS	83860	84138	.	-	0	Name=rps19 CDS
Mycetia_hirta_H67	Geneious	gene	83860	84138	.	-	.	Name=rps19 gene
Mycetia_hirta_H67	Geneious	repeat_region	84172	110546	.	+	.	Name=inverted repeat B repeat region
Mycetia_hirta_H67	Geneious	CDS	85282	85672	.	-	0	Name=rpl2 CDS;ID=6skj/9OOddxaMNqGvWrjRCY4qJ8.1763089142089.4
Mycetia_hirta_H67	Geneious	CDS	84190	84662	.	-	0	Name=rpl2 CDS;ID=6skj/9OOddxaMNqGvWrjRCY4qJ8.1763089142089.4
Mycetia_hirta_H67	Geneious	gene	84190	85672	.	-	.	Name=rpl2 gene
Mycetia_hirta_H67	Geneious	CDS	85691	85972	.	-	0	Name=rpl23 CDS
Mycetia_hirta_H67	Geneious	gene	85691	85972	.	-	.	Name=rpl23 gene
Mycetia_hirta_H67	Geneious	tRNA	86138	86211	.	-	.	Name=trnI-CAT tRNA
Mycetia_hirta_H67	Geneious	gene	86138	86211	.	-	.	Name=trnI-CAT gene
Mycetia_hirta_H67	Geneious	CDS	86300	93118	.	+	0	Name=ycf2 CDS
Mycetia_hirta_H67	Geneious	gene	86300	93118	.	+	.	Name=ycf2 gene
Mycetia_hirta_H67	Geneious	CDS	93260	93391	.	+	0	Name=ycf15 CDS
Mycetia_hirta_H67	Geneious	gene	93260	93391	.	+	.	Name=ycf15 gene
Mycetia_hirta_H67	Geneious	tRNA	93821	93901	.	-	.	Name=trnL-CAA tRNA
Mycetia_hirta_H67	Geneious	gene	93821	93901	.	-	.	Name=trnL-CAA gene
Mycetia_hirta_H67	Geneious	CDS	95836	96681	.	-	0	Name=ndhB CDS;ID=6skj/9OOddxaMNqGvWrjRCY4qJ8.1763089142089.5
Mycetia_hirta_H67	Geneious	CDS	94457	95212	.	-	0	Name=ndhB CDS;ID=6skj/9OOddxaMNqGvWrjRCY4qJ8.1763089142089.5
Mycetia_hirta_H67	Geneious	gene	94457	96681	.	-	.	Name=ndhB gene
Mycetia_hirta_H67	Geneious	CDS	96976	97443	.	-	0	Name=rps7 CDS
Mycetia_hirta_H67	Geneious	gene	96976	97443	.	-	.	Name=rps7 gene
Mycetia_hirta_H67	Geneious	CDS	98056	98295	.	-	0	Name=rps12 CDS
Mycetia_hirta_H67	Geneious	gene	98056	98295	.	-	.	Name=rps12 gene
Mycetia_hirta_H67	Geneious	tRNA	99794	99865	.	+	.	Name=trnV-GAC tRNA
Mycetia_hirta_H67	Geneious	gene	99794	99865	.	+	.	Name=trnV-GAC gene
Mycetia_hirta_H67	Geneious	rRNA	100100	101590	.	+	.	Name=rrn16 rRNA
Mycetia_hirta_H67	Geneious	gene	100100	101590	.	+	.	Name=rrn16 gene
Mycetia_hirta_H67	Geneious	tRNA	101890	101931	.	+	.	Name=trnI-GAT tRNA;ID=6skj/9OOddxaMNqGvWrjRCY4qJ8.1763089142089.6
Mycetia_hirta_H67	Geneious	tRNA	102868	102902	.	+	.	Name=trnI-GAT tRNA;ID=6skj/9OOddxaMNqGvWrjRCY4qJ8.1763089142089.6
Mycetia_hirta_H67	Geneious	gene	101890	102902	.	+	.	Name=trnI-GAT gene
Mycetia_hirta_H67	Geneious	tRNA	102966	103003	.	+	.	Name=trnA-TGC;ID=6skj/9OOddxaMNqGvWrjRCY4qJ8.1763089142089.7
Mycetia_hirta_H67	Geneious	tRNA	103820	103854	.	+	.	Name=trnA-TGC;ID=6skj/9OOddxaMNqGvWrjRCY4qJ8.1763089142089.7
Mycetia_hirta_H67	Geneious	gene	102966	103854	.	+	.	Name=trnA-TGC gene
Mycetia_hirta_H67	Geneious	rRNA	104013	106821	.	+	.	Name=rrn23 rRNA
Mycetia_hirta_H67	Geneious	gene	104013	106821	.	+	.	Name=rrn23 gene
Mycetia_hirta_H67	Geneious	rRNA	106921	107023	.	+	.	Name=rrn4.5 rRNA
Mycetia_hirta_H67	Geneious	gene	106921	107023	.	+	.	Name=rrn4.5 gene
Mycetia_hirta_H67	Geneious	rRNA	107252	107372	.	+	.	Name=rrn5 rRNA
Mycetia_hirta_H67	Geneious	gene	107252	107372	.	+	.	Name=rrn5 gene
Mycetia_hirta_H67	Geneious	tRNA	107632	107705	.	+	.	Name=trnR-ACG tRNA
Mycetia_hirta_H67	Geneious	gene	107632	107705	.	+	.	Name=trnR-ACG gene
Mycetia_hirta_H67	Geneious	tRNA	108280	108351	.	-	.	Name=trnN-GTT tRNA
Mycetia_hirta_H67	Geneious	gene	108280	108351	.	-	.	Name=trnN-GTT gene
Mycetia_hirta_H67	Geneious	CDS	110509	112740	.	-	0	Name=ndhF CDS
Mycetia_hirta_H67	Geneious	gene	110509	112740	.	-	.	Name=ndhF gene
Mycetia_hirta_H67	Geneious	CDS	113509	113670	.	+	0	Name=rpl32 CDS
Mycetia_hirta_H67	Geneious	gene	113509	113670	.	+	.	Name=rpl32 gene
Mycetia_hirta_H67	Geneious	tRNA	114290	114369	.	+	.	Name=trnL-TAG tRNA
Mycetia_hirta_H67	Geneious	gene	114290	114369	.	+	.	Name=trnL-TAG gene
Mycetia_hirta_H67	Geneious	CDS	114463	115464	.	+	0	Name=ccsA CDS
Mycetia_hirta_H67	Geneious	gene	114463	115464	.	+	.	Name=ccsA gene
Mycetia_hirta_H67	Geneious	CDS	115695	117221	.	-	0	Name=ndhD CDS
Mycetia_hirta_H67	Geneious	gene	115695	117221	.	-	.	Name=ndhD gene
Mycetia_hirta_H67	Geneious	CDS	117315	117560	.	-	0	Name=psaC CDS
Mycetia_hirta_H67	Geneious	gene	117315	117560	.	-	.	Name=psaC gene
Mycetia_hirta_H67	Geneious	CDS	117801	118106	.	-	0	Name=ndhE CDS
Mycetia_hirta_H67	Geneious	gene	117801	118106	.	-	.	Name=ndhE gene
Mycetia_hirta_H67	Geneious	CDS	118211	118771	.	-	0	Name=ndhG CDS
Mycetia_hirta_H67	Geneious	gene	118211	118771	.	-	.	Name=ndhG gene
Mycetia_hirta_H67	Geneious	CDS	119068	119571	.	-	0	Name=ndhI CDS
Mycetia_hirta_H67	Geneious	gene	119068	119571	.	-	.	Name=ndhI gene
Mycetia_hirta_H67	Geneious	CDS	121370	121925	.	-	0	Name=ndhA CDS;ID=6skj/9OOddxaMNqGvWrjRCY4qJ8.1763089142090.8
Mycetia_hirta_H67	Geneious	CDS	119669	120207	.	-	0	Name=ndhA CDS;ID=6skj/9OOddxaMNqGvWrjRCY4qJ8.1763089142090.8
Mycetia_hirta_H67	Geneious	gene	119669	121925	.	-	.	Name=ndhA gene
Mycetia_hirta_H67	Geneious	CDS	121927	123108	.	-	0	Name=ndhH CDS
Mycetia_hirta_H67	Geneious	gene	121927	123108	.	-	.	Name=ndhH gene
Mycetia_hirta_H67	Geneious	CDS	123231	123482	.	-	0	Name=rps15 CDS
Mycetia_hirta_H67	Geneious	gene	123231	123482	.	-	.	Name=rps15 gene
Mycetia_hirta_H67	Geneious	CDS	123856	129483	.	-	0	Name=ycf1 CDS
Mycetia_hirta_H67	Geneious	gene	123856	129483	.	-	.	Name=ycf1 gene
Mycetia_hirta_H67	Geneious	repeat_region	127615	153989	.	-	.	Name=inverted repeat A repeat region
Mycetia_hirta_H67	Geneious	tRNA	129810	129881	.	+	.	Name=trnN-GTT tRNA
Mycetia_hirta_H67	Geneious	gene	129810	129881	.	+	.	Name=trnN-GTT gene
Mycetia_hirta_H67	Geneious	tRNA	130456	130529	.	-	.	Name=trnR-ACG tRNA
Mycetia_hirta_H67	Geneious	gene	130456	130529	.	-	.	Name=trnR-ACG gene
Mycetia_hirta_H67	Geneious	rRNA	130779	130909	.	-	.	Name=rrn5 rRNA
Mycetia_hirta_H67	Geneious	gene	130779	130909	.	-	.	Name=rrn5 gene
Mycetia_hirta_H67	Geneious	rRNA	131138	131240	.	-	.	Name=rrn4.5 rRNA
Mycetia_hirta_H67	Geneious	gene	131138	131240	.	-	.	Name=rrn4.5 gene
Mycetia_hirta_H67	Geneious	rRNA	131339	134147	.	-	.	Name=rrn23 rRNA
Mycetia_hirta_H67	Geneious	gene	131339	134147	.	-	.	Name=rrn23 gene
Mycetia_hirta_H67	Geneious	tRNA	135158	135195	.	-	.	Name=trnA-TGC;ID=6skj/9OOddxaMNqGvWrjRCY4qJ8.1763089142091.9
Mycetia_hirta_H67	Geneious	tRNA	134307	134341	.	-	.	Name=trnA-TGC;ID=6skj/9OOddxaMNqGvWrjRCY4qJ8.1763089142091.9
Mycetia_hirta_H67	Geneious	gene	134307	135195	.	-	.	Name=trnA-TGC gene
Mycetia_hirta_H67	Geneious	tRNA	136230	136271	.	-	.	Name=trnI-GAT tRNA;ID=6skj/9OOddxaMNqGvWrjRCY4qJ8.1763089142091.10
Mycetia_hirta_H67	Geneious	tRNA	135259	135293	.	-	.	Name=trnI-GAT tRNA;ID=6skj/9OOddxaMNqGvWrjRCY4qJ8.1763089142091.10
Mycetia_hirta_H67	Geneious	gene	135259	136271	.	-	.	Name=trnI-GAT gene
Mycetia_hirta_H67	Geneious	rRNA	136571	138061	.	-	.	Name=rrn16 rRNA
Mycetia_hirta_H67	Geneious	gene	136571	138061	.	-	.	Name=rrn16 gene
Mycetia_hirta_H67	Geneious	tRNA	138296	138367	.	-	.	Name=trnV-GAC tRNA
Mycetia_hirta_H67	Geneious	gene	138296	138367	.	-	.	Name=trnV-GAC gene
Mycetia_hirta_H67	Geneious	CDS	140718	141185	.	+	0	Name=rps7 CDS
Mycetia_hirta_H67	Geneious	gene	140718	141185	.	+	.	Name=rps7 gene
Mycetia_hirta_H67	Geneious	CDS	141480	142325	.	+	0	Name=ndhB CDS;ID=6skj/9OOddxaMNqGvWrjRCY4qJ8.1763089142092.11
Mycetia_hirta_H67	Geneious	CDS	142949	143704	.	+	0	Name=ndhB CDS;ID=6skj/9OOddxaMNqGvWrjRCY4qJ8.1763089142092.11
Mycetia_hirta_H67	Geneious	gene	141480	143704	.	+	.	Name=ndhB gene
Mycetia_hirta_H67	Geneious	tRNA	144260	144340	.	+	.	Name=trnL-CAA tRNA
Mycetia_hirta_H67	Geneious	gene	144260	144340	.	+	.	Name=trnL-CAA gene
Mycetia_hirta_H67	Geneious	CDS	144770	144901	.	-	0	Name=ycf15 CDS
Mycetia_hirta_H67	Geneious	gene	144770	144901	.	-	.	Name=ycf15 gene
Mycetia_hirta_H67	Geneious	CDS	145043	151861	.	-	0	Name=ycf2 CDS
Mycetia_hirta_H67	Geneious	gene	145043	151861	.	-	.	Name=ycf2 gene
Mycetia_hirta_H67	Geneious	tRNA	151950	152023	.	+	.	Name=trnI-CAT tRNA
Mycetia_hirta_H67	Geneious	gene	151950	152023	.	+	.	Name=trnI-CAT gene
Mycetia_hirta_H67	Geneious	CDS	152189	152470	.	+	0	Name=rpl23 CDS
Mycetia_hirta_H67	Geneious	gene	152189	152470	.	+	.	Name=rpl23 gene
Mycetia_hirta_H67	Geneious	CDS	152489	152879	.	+	0	Name=rpl2 CDS;ID=6skj/9OOddxaMNqGvWrjRCY4qJ8.1763089142092.12
Mycetia_hirta_H67	Geneious	CDS	153499	153971	.	+	0	Name=rpl2 CDS;ID=6skj/9OOddxaMNqGvWrjRCY4qJ8.1763089142092.12
Mycetia_hirta_H67	Geneious	gene	152489	153971	.	+	.	Name=rpl2 gene
##FASTA
>Mycetia_hirta_H67
GGGGCGAACGACGGGAATTGAACCCGCGCATGATGGATTC
ACAATCCACTGCCTTGATCCACTTGGCTACATCCGCCCCT
ACTCGAATTTTTAATATTGCAGTAAAAAAATTCTATTTTG
GCCATTTTGCTTTCTTTTTTCTTTAAAAATTGAAGGATTT
TAAAGTCTACAATTCTTTATTTAAATCCAAGTAGTAGTAA
GTGAAATCGCAGAATAATACACGAAATGAAATAAAAAGAA
AATAAAGTAGCAATAAGGACCTCTTAATAGAGTAAGAGGT
CCTTATTGCTACTTTATTTTTCAATACCTTCTATACAATT
ATAGAATAAGACTGAGGTCTTATCCATTTATAGATGGGGC
ATCCATAGCAGCTAGATCTAGAGGGAAGTTATGAGCATTA
CGTTCATGCATAACTTCCATACCAAGATTCGCGCGGTTAA
TAATATCAGCCCAAGTATTAATTACACGACCTTGACTATC
AACTACAGATTGGTTGAAATTAAATCCGTTTAGGTTGAAA
GCCATAGTGCTAATACCTAAAGCTGTAAACCAGATACCTA
CTACAGGCCACGCAGCTAGGAAGAAGTGCAATGAACGGGA
GTTGTTGAAACTCGCATATTGGAAGATCAATCGGCCAAAA
TAACCATGAGCAGCTACAATATTATAAGTTTCTTCCTCTT
GACCGAATCTGTAACCTTCATTAGCAGATTCATTTTCTGT
GGTTTCCCTGATCAAACTCGAAGTTACCAAGGAACCATGC
ATAGCACTGAATAGGGAGCCGCCGAATACACCAGCTACGC
CTAACATGTGAAATGGGTGCATAAGGATGTTGTGCTCAGC
CTGGAATACAATCATGAAGTTGAAAGTACCAGAGATTCCT
AGAGGCATACCATCAGAAAAACTTCCTTGACCAATTGGAT
AGATCAAGAAAACTGCGGCAGCAGCTGCAACAGGAGCGGA
ATATGCAACAGCAATCCAAGGTCGCATACCCAGACGGAAA
CTAAGTTCCCACTCACGACCCATGTAACAAGCTACACCAA
GTAAAAAGTGTAGAACAATTAGTTCATAAGGACCGCCGTT
GTATAACCATTCATCAACAGATGCCGCTTCCCATATTGGG
TAAAAGTGCAAACCTATAGCTGCAGAAGTAGGAATAATGG
CACCCGAAATAATATTGTTTCCGTAAAGTAAAGATCCAGA
AACAGGTTCACGAATACCATCAATATCTACTGGCGGAGCA
GCAATGAAGGCGATAATAAATACGGAAGTTGCGGTCAATA
AGGTAGGGATCATCAAAACACCAAACCATCCAATGTAAAG
ACGGTTTTCAGTGCTAGTTATCCAGTTGCAGAAACGACCC
CATAGGCTTTCGCTTTCGCGTCTCTCTAAAATTGCAGTCA
TGGTAAAATCTTGGTTTATTTAATTTTTTAATCATCAGGG
ACTCCCAAGCACACGGATTTTCTATAACTCGAAAATGTAA
GGCTTGTTATTCAACAGTATAACATGCCTTAGACACCCGT
GTCAACCAATAGCGATCTCGGTCGATTCACATTTTTTGGA
AATGAATAAAAAGAAATCTATATAAAATCTTGACATACCA
GTGGGTTGCCCGGGATTCGAACCCGGAACTAGTCGGATGG
AGTCGATAGTTTTCTTGTTAAATTAAACAAGTAAACACCC
CTCCCCAAGCCGTGCTTGCATTTTTCATTGCACACGGCTT
TCACTATGTATACATCAGTTCTTTTTTTTTTTAATAAAAA
CTTTTAAAAGTTGATAAGCGATTAAAGGTACATCAACATT
TCAGAATAGGAAAAATCTAATTTTTGTTATCTCTTCATCA
TGATCATTTAGTAAAATTTGCATTTCCAAGGCCTCAGAAT
GAATCATCGATGATTGCTCAAATCGTTGATATAAGCAATA
TCCAAATACCAAATTCGCCTTCGATATACCTCCCGAAAAG
TCGAGGAAGCTCTTGAGAAGGTCAAAGAAAGGTTTTCTTC
TTCCGACGCGAAGAATTCTTCCAAAAATTCCGAGCCTAAT
CTTTTCAACAAAATATGTACCGTACTTTTGTGTTTACGAG
CTAAAGTTTTAGCACAAGAAAGTCGAAGTATATACTTTAT
TCGATACAAACTCTTTTTTTTTGAAGACCCGTTATAATAC
TGAGAAAGGTTTCTGCATATATACCCAAATCGGTCAATCA
TATCAGAATCTGATAAATCAGTCCAAACCACCTTACTAAT
GGGATGTCCTAATGGGTTACAAAATTTAGCTTTAGACAAT
GATCGAATAAGAGGAATAATTGGAACAAGCGTATCCAATT
TTTTAATAACATTATTGATTATAAATGAATTTTCTAGCAT
TTGACCCCGTACCATTACCGGATTTAGTCGCACACTTGAA
AGATAGCCCATAAAGTCAAGTGAATGATTGGGAAATTTAT
TTCTATAAACCCTTCCCGAGTGAAACCACAGATCAAAGTG
ATATTGCCAAAAATTGACAAGATAAGACTTCCATTTAGTC
ATCAAAAGAGGTGTACCCTTTGAAACCAGAATGGATTTTC
CTTGATACCTAACATAATGCATGAAAGGGTCTGTGAACAG
CCATAGACTAACCCGAAAATCCTTAGCAACGACTTCTACA
AGACGTTTTTTTTTTCCATAAAAATAGAGTCGTTCAAGAA
AGAATACATAATATATTGATCGCAAATGAGAAGATTCGTT
GCGCAGAAAATCCAAAATGGATTCGTATTCATATGCATGA
GAATTATATAATAATAAAAAAAATCTTTGATTTCTTTTTG
GTAAAAAATCAAAATGGGATTTCTTTGTAACAGTAAGAGT
ATTCCAACTCCAATACTGGTGAAAAAAGAATCGTAATAAA
TGCAAGACGGAGGCATCTTTTACCCAATAACGAAGGGTTT
GAACCCTAATTTCCAGATGGACGGCGCGGGGTATTAGTAT
ATCTAATACAGAATTAAAATGTAAAAAATTGTTCTCTAAG
AAAGGAAATAGTGAATGAATTGATCGTAAATTATGAGATT
TTAATATTCTTTTAGAAGATATTAATCTTCTATCAAACGG
AATTTCCACAATAAATGCAAATCCTTCTGATATCGTTTGA
GGGTAGAAATTCTTATTGCGACCAAAAAATAGATTTTTAT
TAGAATCATTAGCAAAAATAATAAAATGATTTTGTCGATA
CATTCGAGTAATTAAACGTTTCACAAGTAGGAAACTGTAT
TTATTATCATAACCTGGATTTTCCAACAAACGAGATCGGT
TTAAACTATAATCATGAGCAAGTCCGTAAATATACTCCTG
AAAGATAAGTGGATATAGAAAGCCGGACTGTTGAGATCTA
TCAAGCTGTAAATATCTTTGGATTTCCTCCATTTAATATT
CTATTTGAAACAAAGGTAGAAGATTTTGGAATTTTCAAAT
GATACATAGTGCGATACAGTCAAAAACAAAGTATTCTAGT
AAGAATAGATACCTCGGAGGCGGGTAGAAACTTATTACCA
GATTCTCTATCCTTGCCCTTTTCGTTTTTAGTCTATGTTT
GGGATAGCAAGATGATTAGAAATCTTTTAGTTTTTCAACC
GAATCGCTCTTTTGAGTTCGGAAAAAATTCTTTTTATCAA
TATACTGCTTCTTTGACACACATATCTCCGTTTCATAATG
GAGAATTCAAATAGTTAGGATTAATTCAAAAAACCGTGAA
TCCACTCATGGGGAAACACCCCTCCTGCGTTAGGCACTAA
TATATTTTTAACGTCTAATTAGATCAGGAAATAATTAAAA
TTAAAAAGATAAGCTCGTTGCTTTGCCTTTTCCTTCAATT
AATTGAAGCCGCGGGGCCCTATCCATTTATTCATTCAACT
CAACTTTTTCTTTTTTTTCGTCCGTTCCAAGAATTCAAAC
CCGGTTTTGTTTTGTACTGATCCGGAAAGAATGAAATACT
CTCCCTCAACCCGACATGCTGTTTTTTCTATTCATTCCTT
TTTAAGATCAGTCGTGGTTTTCCAAACCTTACCGATGGTA
TGGACGAATACCTTGCTTCATCTAAATGTGTAAAAGATTC
TAGTCGCACTTAAAAGCCGAGTACTCTACCGTTGAGTTAG
CAACCCAAAGAAAAACAGAAATCTAAATAAATAACAAAAT
GAATAGATACAATCAGAATGAAAAGAAACTCAACAAAGAA
ATTAAACGAGGCAATCAAATTGTTGAACTAACAAATCAAA
AAACATTTTCTATATGGATTCAGAATATAAAAAAATAAAA
TGAATAGACCAAATGAAAATACAAGAACTTAGCAGATAAA
ATTTGATAAAAATAAAAGCAAAACACAAATATAGATAAAA
TATAGATAAATGTCAAAATTTATAAACTACCACTGTTATT
ATTTACTCCTTGCTTTAATCAATTAAAAAAGAAAAAACCT
CGTATATCAAGGAACCGCGTTTTGACTGACGTAAAGAAAA
AAACCAAACAAACCTATGGGACGTAAATAAATAGATCCAC
TTCACTTATCACAATGAATTATATTTGTTCGATAAACTGT
TGTCAATATAAATGGTGCGAAAAGAATCTAATGCAAAAAA
CAAAATAAAGTCAATTGACACAGTTAAAATAAAAACTTAT
CAAATTATGTTGTATTGACACTGCATCTCTACTTCTATTC
TACATAGATACCAGAAATGCGTGAAAAAAATAGGAGTGGA
AAATTACTAGAATTCTTTAATCCACACTAATGAAAAATAT
ATTAACTTAATATATTATATATTAACTTTAAGTAGAATAC
GGAACCTTGACCCTCTTAGTTTTATTATATGATATGGTTT
TGTCATTATTATATATGGAAATATAATATGGAAAAGGGAT
GATAAATAGAAAGAGATAAAGGGAGGGGGGTAAATAAAAA
AGAGTAGAGAAAGATTATACAAAGTGATATACAAGTTACT
ACCCCCTCCCTTTTTTATATTTCCTTAATTTTAATTAAAT
TGACTTTGATTAGGGCGAAGTTCCTTAAAATCCCACGCCT
TTTTAAAAAGATCCTGAACGGTCCCTGTAAGTTGAGCACC
CCTTTCAAGGAAATATAGAATAGCAGGAACATTTAAATAA
GTTTGATTCTTTATGGGATCATAAAAACCCACTTTTTGAA
GATCTTTTCCTTCTCTTCGGGATCGAACATCAATTGCAAC
GATTCGATAGACAGCTCATTGAGATAGATGTAGATGAATA
ATACCCCTCCTAGAAACGTATAGGAAGTTTTCTCCTCGTA
CGGCTCGAGAACAAAGAATTTGATCCGAAGTTTTATCTAT
GTATAAAATTCTAATAAATGAAAAAAGGATCCATAAAATC
ATCAAATCAATTAGACTATGATTTAAATCTTTTTTTCTTC
TTCGTTTTTGAAAATGAAAAAAGAGATAATTCGTACTCAT
AACTCAAATTAAATTTAAATAGCTCAAAGAACAACAGTTA
ATAGCTAAAAGGAACTATAGCTAGGCAATTTCATTTATTG
AGTGGTCTTTACACCCGCCATTTCGTTTGTTTAAAAATAG
ATTTGGATTCTTAAATCTGGCCCAGCAGTTATTGAGGCGG
TGTTTCCTTGTTTTGGGATCCTTTATCAATCATTAGGTTT
AGACATTCCTTCGGTGCTTCTTAATCCTTTAAAAATGGTA
GCAACATACCCCTTATTTTGGATTTCCTTCTAGACAAGAA
TCTTACGAACGATGGATTCCCGTGTGATACACTTTGTGTC
GAAAAAGTTTGATTAATTCCAACCAATTTTCCTTTTTACT
GAAGAATTTGCTCGACTGGGATCCTTTCGATTTTTATATC
TAAGAGATATTCACGAAGTTGTTCCAATTTATTGATTTGC
ATTAACCCTAGATTCTTGCTCCGAAAAATGAATTAATACA
TTCTACTCGAGCTCCACCATGGACTATTTCCATTACCAAC
TGATGTCGAGTCACGAGCAACTTCACTTAAGATATAGAAA
TAAAAAATGGTGGATAAAAGAAAGAATCCACAATAGATCG
GGCCCTTCAAGTCGCACGTTGCTTTCTACCACATCGTTTC
AAACGAAGTTTTAACATAACATTCCTCTGAATTTGGAATT
GGTATGGAATCGATTCAATTGTGAAATCATGAATAGTCAT
TGGTTCAATTATTGTGTATACGTCCCAATCTATACTCTTG
GTCTTCTATATATAGATAGGTAAATATTTTCCGGAAGAAG
TTTTAGCAAGAACTCTTAAATTATTTTTAATTTTAATTAT
TAATAATTAAAATTAAAAATAATTCACATTACAAAAATAA
ACTAAAGAGTTTGTTCTTTTTCAAATTATTGAATCTGTCT
CTTCACGTATCAAAGATTTTACTTAATTTCTAAGTAATTA
TTAAACATATTCATAATGAAAGAAGGGGTTCCTATCATTA
TTTGAATAAAACAGTAAGGTCCATATTTGATCATCATAGA
AAAAAAAAATAAGTATAAGTCCCTTTTTTAATATTAATTG
AATACTAAACCAGATACAACAAAAAGTAGGAAACATATTG
TTTTCATATCTGTTAAATTGACTGAACAACTGCCCTGTCA
CCATTCTAAATTGTCTATATTCAAAATTTCGGATCACAAA
CGTTTTTCACAAAATAAAAATACTTTTGTTATTCTATTAA
AATGGAACAATAAATATATATATATGATAAACTTTTACTG
ACTTTCTATTTTATAGCAAGATAAAGTGTTACTGAATCTC
TGATTAAACAAAATACATAATACATATAATACATATAAAG
TGTAAAGTGAGTAAAAATAATAAAAGAAATAAAGAACCCC
CTGTTTGAGAAATTTACATTTTTCATTTGGGCCAAACACA
AAATAACGAACTAAAAAAAATGATATTTAAAGAAAAGACA
TCAGTTCGCTATAATATAACACTGGATTTTTGTTAAATTT
TTGGTAATGTAATTCGGGTAGACGCAGCTATTTTAATATT
CAGACCTTCGATTAATGATTAACTCTTATCTGGTCACCCA
TTCTCTGGAACATAATCGAAATCAAAGGAGCGATTCGGAT
CGAGGATACAAACTTCCTAGCTACCAAACCAAAGAAATCC
AAATTAAGTTGCTCCTATTTTTATTTTAACCTAATGGGTC
CAGACACTTAGGGCTATTAAGTTTGAGTGAATTTTATTAG
TACCAAAATAGTTTGAATTCAGAAAAATTTATAAATAATT
AGACTACCCCATTTACTCACGATCTAAAGAGTAATAGATA
TAGAACAGAAGGTTTTCTAAATAACTAACTTACCTAACCC
TAAATAGTAAAGGGTTTGAACATATGATCAAAAGACCAAA
TGGCTTTTTTTTTGAATTCAAACTCGCAGAATCCCTGTTC
CCACCTTACCTGGATCCTAAATAGATTAAATTACACCCGT
TTTAAACTAGATTGGGTTTAGTTTGTGAAAAAGAGTATGA
TTCATAACAGATAAAAATCAGAAGAACGAAACGCATTCCA
CCGAAAATTCAACTTTCAATTTTAACAGAACCGTCTCTTT
TCTATTCTAAGATAATGGATATCCTCTGGGACGGAAGGAT
TCGAACCTCCGAATAGCGGGACCAAAACCCGTTGCCTTAC
CGCTTGGCCACGCCCCATTTAGATTTTTATTCAACGGTAA
TTAAAGCCTAATATTTGTAGTAGTTATTTGTCAACTCCAA
TTTAAATATCTAGGGAATTCTTAATAGCATTTTGATAGGG
TTTTGATAGATGTGGATTGAGAATTAATCTTCATTTATTG
ATCATTAGATATAATTCAATTAAGATATTGTATGAAAGTA
TGATTTCTTCTATTCTCAATTGAGAATTGGAGAATTTTTG
ATTGTATAGGTTCAAAAGAAGAATTTTTTTGTCGACCTTA
AATTTTCCCTTTATCCCTTATATCAATAACTCAATCAAAA
TACAATTATGTTCAAGAAAAAAAATAAATGTATGTTATGC
TTAATATCTTTAGTTTGATTTGTATCTGTCTTAATTCTGA
CCTTTACTCACATAGTTTTTTCTTCGGAAAATTGCCCGAG
GCCTATGCTTTTTTGAATCCAATTGTAGATGTTATGCCAA
CCATACCTCTCTTCTTCTTTCTCTTAGCTTTTGTTTGGCA
AGCTGCTGTAAGTTTTCGATGAGATCTTTAATTTAATAAT
CTCCTAGAAAATTCATGATTTATTCGAGAAAAAATTATAA
CAATTGCGAAGATGCTAAGATCAGATAAGTTTTAGAGTCT
GAACCCCACCCCCGATTCAAACATCGAACTTCTTTGATAG
TAAAGATAAATTCGGGTTACCTTGTTTTGTTCTTCTCATT
TTTTCATCCCTTGTTCAGTAAAAACGCTAAAAAATCGTAT
TCAAATTAAAATACTATTATAATATTAATTATAATTTATA
ATATTAATTATAATTAGGATTTTGGGGAATATTTAACGAG
GGATATGAAAGAAATTTTGGTTAATGAAAAGCTTTTATTC
CAAATGACTTTTTGAAATTCTTTTCAATTTCTATAAAGAA
CCTAGTTTCTTGGTATCTAGATAGCATATGAGGTAGAAAT
TGGAGGATCTATTCTCTTTTTTCAAAAAAAAAAATTATCT
TGGAGATTTTGTAATGCTTACTCTCAAACTCTTCGTTTAC
ACAGTAGTGATATTTTTTGTCTCTCTCTTCATCTTTGGAT
TCCTCTCTAATGATCCTGCACGTAATCCTGGACGTGAAGA
ATAAAAAATGGGTTCTCTTTTACATTTTCTTAGAATTTTA
TGGTTAACTAAGAACAAAGGATTTGCAAAAAAAAATCAAG
TCATCAAGGAAAACGGAAAGAGAGGGATTCGAACCCTCGG
TACGAATAACTCGTACAACGGATTAGCAATCCGACGCTTT
AGTCCACTCAGCCATCTCTCCTAATTCAAAAAGATAATTA
CTATGTTAGATTAGATTAGACAAAAAGGAAGAAATATTTA
TTTCTATCGAGTATTTTAATATGTAAAGTATTTTAATTTA
ATATTTAATAAATATATGTAATTTAATAAATATATGTAAT
AAATATGGACAACTTTTATCAGAACTTTCATTGTGATTGT
GATATGTGATAAATATAAATAACATATAAGGTATAAGGAC
TAGAAAGTGCCAACAATTTAAAAAGAAAACTAAAGAAGAC
TAAAGAGACCCTTGCGTTGATTTTGTTCGAAAGGCCCTTC
TTATTGCCACGGGCGGGCCCGGGCAGTCCCTAGCCGGGCC
TTTTTTTGTTCCAACTAATTTATAAAATTAATGATGGTTT
TTATTAATTTAGATTATTTGAAAATCCAAATGCTTATTTA
AATAAAATTGAAATATTAAATAATTTTTAAATATTAAATA
ATTTATTAAATTTATTATTTATAAATTTATTATTTAATTA
TAGATTTTAATTATAGATATAGAATATAGAATAAATAGAA
AATTCAATAGGAAATATTCAAGCAAGAGTAAAGAAAGATT
ATTTCGATGCACGAAAACGAAAAAAAAGGGGGGGTCAACA
CCCTTTGATGATTTTGTCCCATTTCCCTATTGGACAAAAG
TCCCGGTTGTATACAATAATTACATTGTGGCGGGTATAGT
TTAGTGGTAAAAGTGTGATTCGTTTTATTAACCCTTTAAG
AGTTAAAGGTTAAAGGGTCTTTGCTTTCGGTTTGATTCAT
ATTCCGAGCAAAAACTTTATTTTGTATAAAAAAGGATTAA
ACCCTTTACTTCTCAATAACATAGTCGAGAAAAATATAGA
TTCTCGTGATTTGTATCCAACAGTCACCAGTCACTTAGAA
AGTGAGAAAGTGGATTATGAAATTGCGAAACATAATTATT
GAATTGGATTATAATATTAATACTTGCATAAGTAGGAGTA
AAGGATCCATGGATGCAGGTAGAAAGTAGGTTTCGAATCG
TAACTAAATCTTCCATTTTTTCTATACGAAAAAAAATCGA
AGCAAAATAGCTCTTAAACGATGACTCTAGTTTACTAGAG
ACATCACCTTATTATTATTATTTTATATTATTTTATATTT
TAGCTCGGTGGAAATAAAACTGCTTTCCTCAGGATCTTCT
CAACTAAACTAAAAATAGAGAACGAGGTAACTAGAAAGAT
TGGTATAATCACTCTCCTCTAGAGGGATCATCTAGAAAGC
GATTCGCTTTTTCTCTATTCAGACAAAAAAAGCTGACATA
GATGTTATGGATTAGAATTTTTTTGCAATAGTGTTCACAT
CCATAAAGGAGCCGAATGAAACCAAAGTTTCGGGTTCGGT
TTTGAATTAGAGACGTTCAAAATGTTGAATCGACGTCGAC
TATAACCCCTAGCCTTCCAAGCTAACGATGCGGGTTCGAT
TCCCGCTACCCGCTTTTCTTTTAAATGTTTCTATTCTATA
TTATATACTCTATATAGCTATTAGATTATTAGTAGTATTT
TATTAATTATTAGTAGTATTTTATTAATTATTAGTAGTAT
TTTATTAGTAGTATTAGGGCATCATATAATACATATATTC
TAAAATAATATAATACAATTTCAAAAACTATCTCCCCGAT
TCTTTTTTTTCAACCAAAGGGGGGTGGGGAAAGTCAAAAT
ATGAAAAATTAGAACGAAAAGCGTCCATTGTCTAATGGAT
AGGACAGAGGTCTTCTAAACCTTTAGTATAGGTTCAAATC
CTATTGGACGCAAATTGTTTCCATCTCTTTTTTAAAATTT
CGATATAAAGAAAAAACCTTTTGAATAATTTGAATTCAAG
ACGCTAAATTCCTTTTTTAAGACAAAAAAGGAAGTGATTC
GGTTTTTATACCTGTTCCTGAAGGATAAAACGGTCCATTT
GCTCATGAATAGCTTCTTTCAAAAGAGATTCCGCTTCCTC
GGTAAATGTCTTGGTAGAAGAAATTATTTCTTGGAACTGG
GGTTTCTTAGTTTTTACGTAAGTACGTAACTCCACAAGAA
ACTTCTTTACCTGTCCAATTTCTAATGAATCAAGAGAGCC
AGTTGTTCCGGTATAAATAGTCATTATCTGCTCGTCCACT
GCAAGAGGAGCTGATTGGGATTGCTTAAGCAATTCACGTA
ATCGTTGACCCCTTGCCAATTGATTCTGAGTAGCTTTATC
CAGATCAGAAGCAAATTGTGCAAAGGCTTCTAATTCTGCG
AATTGCGCCAGTTCCAGCTTTAATTTACCAGCTACTTGTT
TCATGGCTTTAATTTGAGCCGCAGACCCGACTCTGGAAAC
GGAGATACCCACATTAATAGCGGGCCTGATTCCAGCATTG
AATAGATCGGCGGATAGGAAAATTTGGCCATCCGTAATAG
AAATTACATTCGTAGGAATATAAGCCGAAACATCTCCCGA
TTGAGTTTCAACGATTGGTAAGGCGGTCATACTACCTTCC
CCTAAACTAGAACTTAATTTAGCAGCTCTTTCCAAAAGGC
GCGAATGCAAATAAAAAACATCCCCTGGATAAGCTTCGCG
ACCAGGTGGTCTTCGTAATAGAAGAGACATTTGGCGATAA
GCTTGGGCTTGCTTGGAGAGATCATCATAAATAATTAAAG
TATGTTGTTTACGGTACATAAAAAATTCAGCTAGAGCTGC
TCCTGTATAAGGAGCGAGATATTGTAATGTAGCAGGGGAA
TCCGCCGTTTCGGCTACGACGATGGTATATTCCATCGCCC
CCCTTTCCTGAAAATTGGTTACTACCTGAGCCACCGAAGA
TGCTTTTTGACCAATAGCTACATAAACACATATTACATTT
TGACCTTGTTGATTGAGAATAGTATCCGTGGCTACTGCTG
TTTTACCGGTCTGTCTGTCCCCAATAATTAATTCGCGCTG
GCCTCGTCCTATAGGAATCATCGAATCAATGGCAATAAGT
CCTGTTTGTAGAGGCTCATATACAGAACGCCGCGAAATAA
TACCCGGCGCGGGGGATTCAATTAATCGAGATTCAGAAGA
TGAAATTTCACCTCTACCATCGATAGGTTTAGCTAGGGCG
TTTATAACACGTCCCAAATAGGCCTCACTCACCGGTATCT
GAGCAATTTGTCCTGTTGCTTTTACAGAGCTTCCTTCTTG
TATCATCAAACCATCGCCCATTAATACAACACCAACATTA
TTTGATTCCAAATTAAGAGCAATGCCTATTGTCCCCTCTT
CAAATTCAACTAATTCGCCCGCCATTACCTCATCAAGACC
ATGAATACGAGCAATACCATCGCCCACTTGAAGCACGGTA
CCAGTATTTACAATCTTTACTTCTCTATTATATTGTTCAA
TGCGTTCACGAATAATATTACTAATTTCGTCAGCTCGAAT
GGTTACCATAAGGATTTCTTAATTCTTTTTTGAAACAAAA
CAAAAAAATAATGCCTACAGTAGAAAGACTAATCAGTTAT
TTCTTTCATCGACCCTAACATGCCAATATTGGCACTAATA
GTACGTAAATGTAACTCATTGTTCAAACAACTATTCAGAA
TTCCTAGAGCTCTCCGTAAGGCTTGTTGAAAAACCCGTTG
TCGAACTTGATTAATCGTCCTTTGCTGTTCAAACTGAATA
GTTTCATTTTTGTAATTTTCTAATTGTTCCAAAGTCTTAT
AAGTTGAATTAATTAAATTCAATTTTTCTCGCTCTATCTC
AGAGTATCCGTTGACTCGGAACTGGTCCGCTTCTTTTTCT
ACTTGTCGTAAGCGAGCTCGAGCCTTTTCCAACTGTTCAA
TGGCCCCTCCCCGGAGTTCTTCTGAATTTCGAATAGTATT
CAAGATCCTCTGCTTTCGATTGTCTAATAAATCACTTAAT
GAAAGTAGATTATCTTTCCATTCATTCATTTAAAAGCTTC
CATAATCCCTTCCCGAACCAAACACGAATCTTTCGATTCA
TTTGGCTCTCAAGCCCAATAAATTCTCATACCTTTTTATA
AATGTAATGATAAGCCTATCCTCTCTTCTTTGTTCAGATT
TAAAACAAAAAAATATCTAAACTACAAAATATTCAGAGGA
CTCTTTTGACAAAAATATGTAATTGTCAGCAAAGTCGTTT
CTTTTTTTTTTTTTCGTTTCTTCCAATCCAAAAAATTCTT
CTTATTTATACAAAACACATAGGTCGCCGATTCAGCATTG
GATAAAAAGGGTAAAATGCCCATTTTTACAATTCCAATAA
ATGCTCTTCAAATCCTTTTATCGCCAGGAGTGTTCTCTAG
CGATAAAAGGATTCGTTTTGAATCATCTCTATATTATCAT
AGTGGTAGAAAGAGTACCGTGCTATATCGAGACTTCAAAC
AACTTGCTTTAACCATGTTAATGTTTCTACATTATTGGTT
GCTAGAGAATCAAAGAGTATTTTACCAATAAATCACGAAA
TGCTATAGTTCTTACATCAAATTTTAAAATATCTTTCGAA
GTAATTCGCGAGATCATGCACCTTTCTTTGCTAGTTATAA
CGAAAAAGGGCGCAGCTGGTTGGATCCAGCCTATTCTTGA
AATAAACAACCCGCACACACTCCCTTTCCAAAAAAGATCA
ATACACCAAGCACTACACTTAGATTTATTAGATTTGTTGA
TAAAATATCGATATTAAACCCGAAACTCCCGGCGGATGGC
CAGCGGCTCAAAGAAACGAAAGAATCGGTTACATTTTTCA
TAGGATCTCCTTTTATATTTTATAGATAATAGATAGACTC
AAAAATGGAATAGCCTTCTTTTTGTATCACTTCATCCTTC
CTTTTGATTTATTCCTTTATTTTGATTTTGAAAAGTATTG
GAGTTATGTAAACTAACGGCATTCTTGCAATACTTAACCT
CCCCTGGACTCCAAATGGGAAGGATGAAAGCGAGTCGGGT
CGGTATACCAATTCCTCATCCGCAAATCAGCCCTTCCCGT
AGGTTATTTTGTCAACGAATAAATAATTAGAGGAGTAAAA
TCTTGCTATAATTCGAAAAAGCAAATGACAAGTCGAAGGC
ACTACACTATGTATTTTTCATACTTCTAAGATTAAACATT
TTTCATATTTCTAAAATTAAACAAAGGGATTCGCAAACAA
AAGTGCTAATGCTACAACCAGTCCATAAATTGTTAAAGCT
TCCATAAAAGCTAAACTAAGCAATAGAGTCCCTCGTATTT
TTCCCTCTGCCTCAGGCTGTCTCGCAATACCCTCTACAGC
TTGACCCGCAGCAGTTCCTTGACCAACCCCCGGTCCAATA
GAAGCAAGCCCTACGGCCAAACCAGCAGCAATAACAGAAG
CGGCAGAAATCAGTGGATTCATGATAAGTCCCCTCGTACC
AAAAAAAAATGGTTAATGATACAAGCAACCAACGAATTAT
AACTTTCTTATTCCATTGCTAGGATTCATTCAGTCGAAGT
AACTAAGAATTTCGGGTTGAAGTAATAGTATTATTGAATC
GATCGAACTCCTTCCATATCTATTTTTGTTTCTCTCCACA
AACTCATTGATTTCTTGGTTCCGAACTATGAATTGAATGA
GTAAACCGATGAAATTAAGAAAAACATACAAACACATAAA
CAGTCAAAGTACCAAAGAGGTGGAGGGGGGCGGACTTCCC
TTGGAATAACCATCTAAATTCGTAGGTGTAGGGCATATAT
GAAATATATCTTTAGTTCATATATAATCTATTGACTATTC
CATGTAAATGTCTTTCTTCCAGAACGAAAACTAACCACTC
ATCTTACATTCAATAGGATTTGAGAATCAATTACTAAAAT
ATATGCGGGAGTTGACTTATTTATAGCCATCCAATTGCAT
CTTTCCTAACCAACCCATTTGTTCTGAATTCCACTTTTTG
TAAATTATTTTCTCTTCCTTTTTTTTATCATTCTTACACT
GGATCAAATCTAAATGGCCAAATTGGTTAGTCCAAATCAT
TGGATAGAAATAACATTATTTGATTGATCTAAGTTCATAC
AATTTGTTATTTATTATATTACTATTTTCATTTGGTCAAT
CGTTGACCAAAATTAACTGAAATGGAGAATCTTTTCTTTC
CTTTCACCCTTTATTATTTTATTCTATTATTTTCATATTG
ATATATTGAATAATGAGATAGAAATTGAATATTGATTGTG
GGGGTATGGTATTAAATTACGTAGGCGAGGAGGAATTTTA
GGAAAAAGATCTTTTTGTTGATCTCTTTCCTTTTTTAGAC
AACCCTCTAATAGACTCATTAATATACTCATTTTTTCATT
ACTATATATCGTATATGGCGTATTTGTATATTCCCTAAGT
AAATTAGCTTGAGCCGTACGTTAAAATTTGAAAAAAAAAA
AAATTATTTCAATGATGGCCCTCCATGGATTCGCCTATAT
AAGCCGCGGCTAAAGTTGCAAAAATAAGAGCTTGAATACC
ACTTGTAAATAATCCAAGGAACATAACAGGTATAGGAATC
ACTGAAGGTACTAAAGAAACAAGAACAACAACAACTAATT
CATCAGCTAAAATATTCCCAAAAAGTCGAAAACTAAGCGA
TAAAGGTTTTGTGAAATCTTCTAAAATGTTAATGGGTAAA
AGGATTGGAGTTGGTTGAATATATTTCCCGAAATAACTTA
ATCCCTTTTTGGTAAGACCCGCATAGAAATAGGCCGTTGA
CGTGAGTAAAGCCAAAGCAACTGTAGTATTTATATCATTC
GTGGGTGCAGCTAACTCCCCATGAGGTAGTTGTATGATTT
TCCAAGGTAAAAGCGCCCCTGACCAATTAGAAACAAAAAT
AAATAGAAACATAGTTCCAATAAAAGGAACCCAAGGGCCA
TATTCTTCGCCAATTTGAGTTTTACTGATATCGCGAATAA
ATTCAAGAACATATTCGAAGAAATTCTGACCCCCAGTCGG
AATGGTTTGTGGATTCCGAACAGATAGAGCAGCCGAACCT
AATAAGATAGCAATTACAACCCAAGAAGTAATAAGTACTT
GGCCGTGGACTTGGAACCCCCCTATTTTCCAATAGAAATG
TTGGCCTACTTCCACACCAGATACATCGTATAACCCCTTT
AGTGTGTTTGTTAGAACATTCATATTGACCTCGGAAAAAA
TCGAACTTTAAATAAAATCATTTTGATTCAACATTCAACC
ATCTCTTTGCCTACTTGAATCGGATATTTTTATCTATTTT
TTGAAATTCAGAAAAAGTAACCAATTATATAAATATCATA
AATCTATGTGGTTTAAGTTATTTATCTTATTATTAATCAA
GAGTTTCTTATATAGCTAGAATGGCCCTCACAAACCGCGA
ACACGAATTTGTTAAGAATTAATCGGATTGAAGCTATAGC
GTCATCATTCGAGGGAATCGAAATATCTGCTAAATCGGGG
TCACAATTTGTATCGATTAAACAAATTGTTGGAATTCCTA
AAGTAATACACTCCCGCAGGGTCGTATATTCTTCGTGCTG
ATCAACGATGATTACAATATCGGGTAGCCGTGTCATATAT
TTAATCCCGCCCAGATATCTTTCCAAATGAGATAATTGTC
TTTTTAACATAGCTGCATCTCTTTTTGGAAGACGATTAAG
TATCCCTGTTTTTTGTTCCATTCTCAAGTCCCTAAACTTC
TGAAGTCTCGTTTCTGTAGTGGACCAATTCGTTAACATAC
CGCCGAGCCATTTTGTATTAACATAATGACAGCGGGACCT
TATTGCAGCCCAGGCTACTGAATCGGCGGCTTTTTTTTTG
GTACCAACAATTAAGAATTGTTTTCTTCGGCTTGCTGCAT
CAAAAACCAAATCACAAGCTTCTGATAAAAAACGAGCAGT
TCTAGTAAGATTTGTAATATGAATACCTTTACGCTTTGCA
GAGATATAGGGTGCCATTTTAGGATTCCATTTCCTAATAC
CATGGCCAAAATGAACCCCTGCCTCCATCATCTCTTCTAA
ATTGATGCTCCAATATCGTCTTGTCATTTTTCTCACCCCC
CCCCTTAAAACTTAAAAAAAAAGAGACGAGGAACCCTGAA
CTGAAATATAAAATTGTTCCGATGGAACCTTTGGCCCTAA
CGTAGATTATCTGTAGATACACGACCCAAGCCATTAATTA
TTCTTTTCTATTCATTATTCTTTTTAATTTTTAATATTTA
TTATTAATATTTATTAGACCACACTCAACCAAATAAAATA
AGGTAATGAAAGGAAGGAATCCTTTCTTAGGACTTACTAA
ATCCTATAAAAGACTGTTCTGATGTATCATGGAAACTCTT
TGAAAGGAAAGAATCAAATAATTTTCTTTGGTGAAATAAA
AGATTTCTCATCTCACTCTCAAATAGATTCTTTTTTTTGG
TTTCCAAGGGAATCTTATTATGTTGTTTTGAAGGATGCAC
TAATCCTTTGACTCCAGTCCCAACGGGTATCATTCCTCCC
AAAACAACGTTCTCTTTCAGACCTTTCAACCAATCGATAC
GCCCCCGAAGAGCAGCTTTTGCTAAAACTCGAGAAGTTTC
TTGAAAACTCGCTTCGGATATGAAACTTTGAGTATTGAGA
GATGCTCTTGTTATCCCCAGTAAGACGGCTCGGTAACAGA
TCACTTCTTCGAAAGCGCGCCCCATTCGTTCTGCTCGCAA
CAATCCAATTAGTTCTCCGGGTGAAAAAACGTTAGACATT
CCGTCTTCCGAAATCAACACTTTTGATGTTATTTGGCGTA
CAATAATTTCTATATGTTTATTATGAATCTGCACCCCCTG
GGATCGATAAACCTTTTGGATCTTATTAACCAAAGAGATA
CGACTTTGAACTATAGTTAGCTTAGCACCAATCAAGAATC
CCCAGGGAATTCCAAGAATTTTTGTTATACATTTGTTCCA
ACCCTCAATCCTCTTTTCTAGATTCATCGATATTGAATCA
ATCGAACGAACTTCTAATACCTGTTCCACTTTTGGAAGAC
CCTGCGTTATATCACCAGATCTTGATTTTTCATATATAAA
TGTAACTAATGTATCTCCTTCGTAACGGATTTCCCCATAA
TGGCCATGAACAGTTGCTCCTGGGGTGGCCAAATAAGGTT
TAGCTGATCGTATTACTACGGAGTCGACTTGAACAAATAT
AACTTGACCCGACTTTAGGTGGGGTCTATTTTTGGCTATA
CACACATTTGCACAAATAAACTGTCCAAGACTTATTATTC
TAGATGTCTCTTCAAAATAACAATAATTATGACAGAAAAA
ATACCAATTCAAATTGAATGGATTCAAAATAATGTTATTA
CGTATGCATGGGTCGGGATTATAAATTTTCCCATTTTCAT
CCATTGAATAATATTCAATTACTTGAAAAGTCTGTTGTAA
ATTGTCAAGTTGCAAATAGTTAGTTACCAAAATATGATTA
TAAGTTATTAAATGGAAAACAGAATAACAATTCGCAATTG
GATAGACTGATCCTAAAGGGCCCAGCGAATTCCTAAGTAT
AATCCGGGGATTTTTTTTAATTGATTCTTTTATTCTATTG
TGATATTTTACACTGGTGAATGGATCCACTCGAGAACAAT
TGGATGATAACAAAATTATCAATGATTGGAATTCCTTATT
TCTATTCAACAACGTATGAATAGTTCCTTGACTTGGGTTA
AGGAATTGTTGAATTCTTACCTTAGACTTAGAATAGGAAA
AAATGGAAGAAAACGCATTGATATTGGTGCAATCTGATCC
ATTATCAGAGAGCAAACCCGGGGGATCATTCCTTTTTCCG
ATATCCAAAATGGGGGATTTCGTCAAGTCGATTCTTAGAA
AATGTCGAATCAAGCCATTTGTCTTTATTTCAATAAAAGA
CGCACGGACTTCTTTGCTCGAAGAACTTTTTTTTTTTTTT
TCTTTATCCCAATTTAATACTAAACAAGTACGAACTAATT
GAATACTTGTATCAAGAATTCCTCTATACGAAATTCCTCG
AATTGGTTTGCTATTTCCATAAAGGATATAATTTACGACT
CGAAGTCGTACATTGTCCCTTTCCTGCAACGGATCGGGGG
GGAAAAGTGTTGCTACATTTAGACCGTCCATTAGTTCATA
TATGACGACAGGTCGAACCAAAACAAAATACCCCTTTTTG
CTAGGTGTAATCCGTTGGACATAGATCCAATTTTTCAATT
TTTTTAATCCCTTGCAATTTCTTTTTCCTGTTCCTGGTGG
TATCGGTATCAAAACGCCGTTATGTTGGGATATCTTATCT
GTCTCTCCAGGAAAATGGATATCTCCAGAAAAGATTTTCA
GTTCAATTCTTTTTTTTTTCCTATCTACCCGAACCAACCC
CCCCCTCCGGCTTCTTATATTTAAAGTGATTTGTGTATCT
ACCCCAATGATACTATTGTTCCGTACCATTATGAAAGAAG
ATCCGGGTAAGATATGCACTTCCTCGGGAATGAAAAAAAA
TCGATCCACTTTCATTTGGGATTTTGATTTAAATTCCTTA
ACTCCTCGATACTCAATCAAATCTTCCTTTTTGACGATTG
ACTGCATTTCGATAGGCCCATATTTAGTAATTCCCGAGCT
CTTTCTTCGATATCGAGGATCATCAAAATAAGAAAGAATA
CTATTTCTACGAAAAACACCATTTAAGGGAATTTCAATCG
AGATACCGAAAGTGGATATTAATTCGTTTTCGCGTTCGTG
AATTGGTTGAAGTGGTATAAGAAATCTATTTCTTCGCCTC
TTTGATAATAAATCAGAATTCTCCCAGAGAATGGCTGGAT
ATAGGAGATTACAATGACCAGTACATATGATTCGATTAAA
GTCTAAATAATTCCGAATCCTCTCTTTTTTTTTACCATAA
AAATCCGAACTAAAGAATTTGTACCTCATGGGGACGTTAG
GTACTGAGAGGTTGGAAGACATATCTCCTCGCTTGACCGA
AAGAGAATGCGCGTTCATTTGATCTTGATCCTTGTGAAGC
GAAAGGGAGACTAGACTCGATCTACACGGCCCTCCTAATA
ATATCCATAAATGACTTGTTTTTGGTAATAGATGGACATT
ACCATATGTAAATTCAGGTGCATGATACACATCGGTACTC
CAGTGCATTTCGCCGTCTGAGTCAGAATAAATATGTTTTC
GAACTTTCTCTTTAAAATTAAAAGTGGATGTTCCCGCCCG
AATCTCAGCAATCACTTGTTCTGATTCTACATATTGATCG
TTTTGAATTAAAAGAAAACTCTTTGATGGAATATTCACAT
TATGTATAATATCTTCACTCTCAATAGTTACATACAAGTC
CCTAGAGCATAGAAAAGCAGGATGTCCGTGACGTGTACGT
GTCGGATGAACTAAATCCTTATTGAATTTGATTTTTCCAT
TATAAGGAGTTCTCACATGTTCTGCAGTACCTCCTGTGAA
TACTCCGCCGGTATGAAACGTTCTTAATGTTAATTGAGTA
CCCGGTTCTCCAATCGATTGACCTGCAATAATACCTACAG
CTTCTCCCAATTCAACCAGGTCGCCATGAGTAGGACTCTG
TCCATAACAAAATCGGCAGATCCAAGATGTACTCCTACAG
GTAAAGGGGGTTCGAATAGGTATTGTTTCGGCGCGAAAAG
TTATGAATCGATTGACAAGCCCAATCCCAATGTCTTGATT
TCGAGTGGCAATACATCGCTGACCCAGATATATATCATCT
GCTAATACACGACCAATTAATGTTTGAATAAAAAACCGTT
CGGGCAGCATCCCATTCCGAGGACTCAGAGAAATACCCCG
GGCGGTTCCACAATCTGTTCGGCGTACAACAATGTGTTGT
ACTACTTCAACAAGTCTGCGTGTGAGATATCCGGCATCTG
ATGTTCGTACAGCAGTATCTACAACCCCCTTACGGGCTCC
GTAGCAAGAGATTATATATTCTGTTAAAGAGAGTCCTTCC
CGTAAATTGCTTTGAATAGGTAAATCAATCATTTGTCCTT
GAGGATCCGACATTAATCCTCTCATACCTACTAATTGATG
TACCTGAGATACATTTCCTCTAGCGCCTGAAAAAGACATT
ATATGAACGGGATTAAAGGGGTCAGTCAGCCTAAAATTTG
GATTCATCTCCTGTCGCAAATATTCACTTGTAGCATACCA
GATTTCAATGGATTGACGTAGTTTTTCTACTGCATGTACA
TTCCCAGAATGGTGGTGTTTTTCAAAAATCAAACTTTGTT
GTTCAGCATCTTGAACTAGGCATCCTTTTGAAGGTATTGT
TAAAAGATCATCAATTCCTAATGAAATAGATGTAGCAGTA
GCTTGTTGAAAACCCAGGGTTTTTACTTGATCCAGGATGT
GTGATGTATATGCCATTCCAAAGTGATCTATTAATCGACT
AATAAGTCGTTTCATGGCAGTTCCATCGATCGCTTTATTG
TGAAAGACCAGAGTGGCCCGTTCTGCCATAAAGTACCTCC
ATATTCGGCTGAGTAGAATTCGACAATGGGTTAGGGTCAG
TGATTGAAAAACTTCTTTTTTTCGATCTTGATTCGCATAT
AAATTCCGGAACTCTAATCCCAGCTAAACCGCGGATACCT
CAATTTCCGCGGTATTATAGAATTCCTAAGTACCGTATGA
ACAGGCACGAGAAAACCCCTGTATTGCTTCTTCAATTTTT
CGATAAAGAAAAATCTGACCAACAGTGGTTCGAATGTATA
GAAAAATAATTTCTTTTTTTATTACACTTCGTACGATTAG
ATAGTGTCCATAAATCTCATAATAAGTCCCCAAACATTCA
TAGTGAATTTCGGCAGGAATTTCTCTTGAAGCAATAACGC
GTCGGTCCAGTTGCCACCGGAGCCACAAAGGACTATCTAA
ATGGATTCGTTTCCGACGATAAGCCTCAATTGCATCATAG
GAATTACAAAAAAAAGGTTCTTTCGTATACTCATAATTAT
TATTGGCACTTCTTTTATTTTCATCCTTGCTGCGATTACG
TGGATTATATTTAATTACACAAATACCTCGACGAGTCCCA
CTCGTTAATACATAGAGCCCCATAAGCATATCTTGGGTTG
GTACGGAAATGGGATCCCCAATAGCTGGAGACAAAAGATT
CTGATGAGAAAACATAAGTAAACGTGCCTCCGCTTGGGCT
TCCAACGATAAAGGTACATGAACAGCCATTTGATCCCCAT
CAAAATCTGCATTGAATCCCTTGCAAACTAATGGATGTAA
ACAAATAGCACGCCCTTCCACTAAAATGGGCTGGAATGCC
TGTATGCCTAATCTATGCAAGGTGGGTGCTCTATTCAGCA
ATACAGGATGTCCCTGCAGAACTTCCTGAAGTATTTCCCA
TACAATGGTTTCTTTTTCCCGAATTTTATTCTTAGCAACT
CCTATGTTCGAAGCAAGATGTTGTCCAATTAGACCACGAA
TTACAAATGTCTGGAAAAGTTCTATTGCTATTTCTCGAGG
CAATCCACATTGATGTAATGAAAGTGAAGGCCCCACAACA
ATAACGGAACGTCCTGAATAATCGACTCGTTTGCCAAGCA
GAGTCTCGCGAAATCTTCCTTCTTTACCTTCAATTACATC
GGAAAATGACTTGTAAACTTTATTATGACCGTCCTTCGTT
GGTTGACCGCGTCGAATTCCATTATCAAGAAGTGTATCGA
CGGCTTCTTGTACTAATTTCTCCTGGCACATTACCAATTC
TCCTGGCGTAGATCTATTTGTTGTCAATAGATCGGTAAGA
GTGTTGTTCCGATAGATAACTCTTCGATAGAGTTCATTAA
TATCCGAACTCATTAGTTTACCCCCATCTATCTGAATGAT
CGGTCTCAATTCAGGAGGAAGAACTGGTAATAGACACAAA
ACCATCCATTCTGGTTCTATATTTGTTCGAATAAAATGCT
TAGTCAGTTCCATACGTCGAACCAAAAAATCCTTTCTTCT
TCCAACTTTTCGATCTTCCCATTCATTCCCCGTGGGACCT
TCTTCCCCTAATTCTTTCCATTCTACTGATGAATTTTCTA
GAATAATTCGTAAATCTAGATCAGCTAATTGTTCTCGGAT
AGCAATCGCACCAGTAGACATTTCTCGATTTCGAAATGTA
TAGAATCCCTGGGTAGTAAAAAAAAGTGGGATGCTGTATT
TCCAAGATTGGATTTCATATTCGAATAAACCTCGTAATCG
TAAGAAAGTGGGTTTTTTAGTTATGGGCCTAGCAAAAGAA
AAATTGGGATAGGATCCTATAGGATCTCCCCCCCTCAAAA
TCGGACGTGAAAATTTCCCCTCATCCGGCTCAAGTAGGTA
CACCAAATAAAGAAAGGAGTTCTCTCGAGAAAACTCCCAA
ACAAAAGGATCTACTCCTTACTCAAGTTCCTAGTAAAGAT
CAACATTAATTCCGTCTTTTTTTTCTTAATTTCTTAATTC
AATTACGATTCAATAAATGAAGAAGTGTAAAATTCTTGAG
TAGTCTACTTCCCTTCTAATCATGAATACCTTAATTCTTA
GTAATTAAATTAAGGGAATACCTTCAAATTAATAAGAGAT
TGACTTGTCTATGTGCTGTTCTATTCGATCTTTTAGGTCC
CGACTTCAACTCGACGGTTATGCCACGCACGATGTCCCTA
CAGTCTATCTGCGATGAATAGACTCCTGCAACCATGACAT
ATTCACTTCCTTGAACATAATTTCTTTCCAAAAGAAAGGA
AAAAAAAAATAGTCAATTCCACAAAACAAAAAAAGTCTTT
TTTTACGAGGTACAAATAGAAATAGGAATTTCTATTTTTT
TGTTACAAAAACCGACCATAGATCAATTGCCCCTTTTATT
TGGGAGTATTGACTATACCCCTAATTCTGAGCTTCATGTT
ACTCCTTCCAAGCGACGTGTCAGTTCCAGGGCATCCCAAT
TAGATTCGTTGGAATGACAGTTTCTCATTCAGAATCTGTA
AAATCAGCATTTCGATCAAATCACACATCGCAGTAGACTA
GGCCTTCTAATTCTTTAAGGGATTTATCTAAAAGATTCGC
AATATAACTCGGAAGACGCTTTAAATACCATACATGGGTT
ACTGGGCATGCCAGTTTGATGTAGCCCATTTGATACCTTC
GTATACGAGAATCAATAAATTCGACGCCGCATTTCTCACA
AAATTTCGGTTCGTCTTTTTCCTCTCCGATTATGCGATAA
TTTCCACAAGCACAAATTCCACTTTTAATAGGTCCAAAAA
TTCTTTCACAAAATAATCCATCCCTTTCCGGTTTATTGGT
TTTGTAATGAAAAGTATAGGGTTTTGTCACCTCTCCAACT
ATCTCTCCATTAGGCAGTATTTTAGTGGCCCAAGCACTTA
TTTGTTGAGGAGAAACTGATCCAATTTGGAGCTGTTGATG
TTTATACCTATCGATCATAGAAGAGAAATGCTGAGTCATT
CCGATTAAGCTTCCTTCCTATGAATCTGGAAGTTTTTCTC
AGATATAAGGAAATGATTCAGTTCCAGAGCTAAAGATCGT
AGTTCTCGAACGAGTAATCGAAAAGATTCTGGAGTACCCT
CGGGGTTAGGTATTGTTTCTCCAACGATCGTAGTACCAAG
TACTTCCTGGCGAGCTCTAATATGATCAGATTTATAAGTA
AGCATTTCTTGTAAAATATGAGCAACACCAAACCCTTCGA
GAGCCCAAACCTCCATCTCTCCTACCCGCTGTCCCCCACG
CTTTGCCCTTCCTCTAAGGGGTTGTTGTGTAACAAGTGCA
TAATGTCCACTTGAACGGCCGTGGATTTTATCATCAACTT
GATGAATTAATTTTAAGATATAAGGCTTTCCTATTAAAAC
GGGTTGTTCAAAAGGATTCCCCGACCTTCCATCAAATATT
CTGCCTTTTCCCGGATATTCGGCTTCAAATACCCACGGAT
TCGCTGTTTGCTTACTAGCTTGATATAATTCAGAAAACAC
CAGTTTTCTCGAAGCTTCTTGTTCATATCGCTCATCAAAG
GGCGCTATTCGATAATGCCTGTATAGCAGGCTTCCGGCTA
ACCCAAGTGAACATTCAAATATCTGTCCTACATTCATCCT
TGAAGGTACTCCTAGTGGGTTAAAGACCATATCAACAGGT
CTTCCATCTTCCAAATAAGGCATATCTTGTATAGGCAAAA
TTTTGGAAATAATACCCTTATTTCCGTGTCTTCCAGCTAC
TTTATCGCCGACTTTAATGTCACGTTTCTGTGAAATATAT
ACACGAATCGTTTCTGGATTATAACTAGAACCCCCCTTCT
TATGGATCCATCTGACGTCAATAACCCGACCCCTACCGCC
TATAGGTAGTTTTAGACACGTTTCTTTTGAAGTAGATACC
TGAATGCCAAGGATAGCTCGTAACAATCTATCTTCTGGAG
CATACGACGACTCTTTCACCACCTGGGGCGTTAATTTACC
TACTAAAATATCACCCGTCTCTACCCAAGATCCCAGCATC
ACAATTCCGTTTTTGTCTAAATTGCGGAGTAAATGGGCTT
CTAAATGGGGTATTTCGTTAGTGACCCTTTCGGGACCTTG
GTTTGTGACATGGATCTGAATTTCATATTTCCGTATGTGA
AAGGAAGTATAAATATCTTCATATACCAAACGTTCACTAA
TGAGTACTGCATCTTCATAATTGTAACCTTCCCATGGCAT
ATAAGCTACTAATACGCCTTTCCCCAAAGAAAGTTCTCCA
CCAACCGTAGCAGCACCGTCAGTTAAAATTTGCCCCTTTT
TAATGCATTTACCCCGATGAGCCTGTGGTTTTTGGTGCAT
ACAAGTATTTTTGTTCGAGCGTTGATACCGACCTAATGAA
ATGCTTAAAGTACCTCCATTACTCGATAAAACGATTTTGT
CCGTATCGGTATAAACGATTCTTCCCTCGCGTTCGGCTAT
ATAAAAAGCCCCGGAATCTAGAGCTGCTTGTCGTTCCAAC
CCGGTTCCAACAATGCATTTCTCGGACCTAGAAAGTGGAA
CTGCTTGACGTTGCATATTCGAACTCATTAAAGCTCGATT
CGCATCATTATGTTCGATAAAAGGAATGAGGGAAGCTCCA
ATAGAAAAATATTGGAAGGGAAAAATACTTCTAAGATGAA
CCCTTTCCCACGCAATAGTCAAGAAGTCTTGACGGTATCG
AGCTGGAACAACCTGCTCTTCCTGAAGATCTCCATTCAAA
GCCAAAGAATTTCCCGCCGCTACCGTAAAGTATTCATCCC
TACCCGGCGATAAAAAAAGCATTCGTACCCCTTTGGATCT
CTCAGAAACTTCATAAAACGGGCTTTCTAGAGATCCCGAC
CGACCGATCCTCGCATGAATTGATAAGGATCCAATAAGTC
CAACATTGATTCCTTCAGATGTGTCAATTGGACAAATACG
CCCATAGTGACTGGAATGGATATCTCGTATCCGAAAACTA
GCAGTTCGCCCTGTTAGTCCCCCAGGGCCCAAATAACTCA
ACTTTCTCCCATGAACTATTTGTGTCAATGGATTGGTTCG
ATCCAAAACTTGAGATAGTGGATGTAAACCGAAAAAAGAC
TCAAAAGTGGTTGTTAATGCAGTTGAAGTTACCAAATTTT
GGGGTGTCGGTAGCAATTTATGTCGAATTGCTCCACATAT
GGTTCCGCGAACCACATTTTCTAAACGAACCAGAGCCAAC
CCAAATTGATCTTGTAAAAGATCTGCTACAGAACGAATAC
GTTTATTTTTCAAATGATTCATATCGTCAACTGTGCCCAT
TCCAAATTTCAGTCCAATCAAACGATCTGCGGCTTCCAAT
ATATCTCGTGGTAACAAAAATGTATTGTTCTGGGGTATAT
CAAGGTTTAGCCTTCGGTTCATATTTCGTCGACCAATTCT
TCCTAATTCACATCTTTGTTGAAAGAATTTTTTTTGTAAT
TCCTTACATAAGGATTCAGAAAATACCGGATCTCCACCTA
CACAAGCAAATTGTTCATAAAACGCTAAAATGGCATTTTC
TTTTGACCCAATTTTTTTTCTCTCCTTATCGTTCAGAAAA
GACAAAAAAATTTCAGGATACCAAACATTCTCGAGAATTT
CTCTTAGATTCGAACCCATAGCTGATGATAGAACTAGAAT
AGATATTTTTTGTTTCCTACTTACACGAGCCCAGATCCTT
GCTTTTATATCAATCTCTAATTCTGATCTTCCTCCCCAAT
CTGATATTATAGTACCGGTATACACCGAAATTCCGTTATG
GTCCAATTCTGACCGGTAATAAATACCGGGGCTTTGCAAT
ATTTGATTGATCAAAATTCTATATATTCCATTTACTATAA
AAGTTCCTAAGGAATTCATTAGAGGAATATTTCCAATAAA
AATTGTTTGTTCTTGCATATCCCTGCCGGTTTTCCAAATT
AATCCCGCGGATACATATAATTCAGAGGAATACGTTAGTA
ATTCATATACAGCATCCCTTTCCTTTATCAACGGTTCTAC
CAGTTGGTAGGTCTCCACAAATAATTGAAATTCGATTTCT
TGATCTGTATCTTCTATTTTTGGAAACTTAGAAAGTTCTT
CCGTCAAACCCTGATCAATAAACCTACAAAATCCTTCAAA
TTGTATCTGATTCAATCCAGGTATTGTATACATTCCCTCA
TTTCCATCCCCTAGCATTTTCAATTTCCCATTTATCAAAA
GATCCCACTATTGGTTCATTCTTCACCAAATTTTATAAAT
GATCTAGCAACAATGGAATTTATATTCTGTTTACTGAATC
ACATGAAATTTTACCCAATTCCATATCTGGAATAGAATGT
ATGAAATACGTATGAATGGAGAAAAAAAGAATTTTCTACT
TAAATTGAAATTTGGAACGGATACAAATGGAAAGGCATTT
TGAAAAAAGTTTTAGAAAAAAATTTTGCTACTTAATCTTA
ATAAGGTTAAGTTATAGAATTTTGGAGAGAATAGCAAACA
AACTCATTATTATGATATTACATATGTGAAGTTTCTAATA
GAAATAGAAGAACGGTTTTTTATTAAACACGTATGTAGAT
ATGCATATCCCTGTTCTCTTTTATTGTATTGATATTCATA
TTTGTAAAAATTCTGAGCTATAAAAATTTTCTGATAATTC
CTTCTAGACAATATAAACATATCATCTATAAAATAAATAA
GAAATAAATAAATAAGAAACATATACAAAACATAACATAT
ACAAAACATATACATATATAATATATATAATATAATATAA
TATAATATATAGGGCCTAGGGCTGGGGTTTACATATACTT
ATAATTGTTGGTATAATTTAAATTGAGAAGGGTTTTTTAA
CTCAATATTAATGTATCAATTTAGTATCAATTTATATGTT
CTTATGTCATTAAGAAAAGAAAAAAACAAACTTTGAGATT
TAAATCGTTCCTTCATTCGCAGTCAGTAATCAATAGTTAA
TGGTTCAAATTTGTTTGACTTTTGTGAATGAAAACTGACA
GTCGATTTTTACTAGAAAGTGGGAGAAGGTGGTTATTTTG
AGATACTCTACATGGGCATATCAAATCAAATAGAAATCAA
AAGAGCCGAGGAGTTTGTTTTAGGCAAAAAGGGGAAATAA
AAAAACGGAACTCCCGATGCACTGCGTGTACACATACAAT
AAATACAAGAAAGGTGAGTGCAGTAATACAGGATATATTT
CACTAATTTTATATCGTTTTGGCGGCATGGCCGAGTGGTA
AGGCGGGGGACTGCAAATCCTTTTTCCCCAGTTCAAATCC
GGGTGTCGCCTGATCAACAAAAGGTGTGAAACCCTGCTTC
TGTGCTACTGATATAACTCGCCAAATTTTTCTCATCAGAA
GCAGAAAAAAGGGGCTGTTGATACTTGTTTGATTCGAAAC
AGGCGAGAGGGGTTTTCGAAAAGAGTGTAAATCGAGGATT
CACGGATATATTCTAAGCGTAGAGGGATTATCAAAGCGTC
GGGATTCTCTTCGACTCCAATAGTAAATTGGAAAGCTTTT
TTTTTTTCGGCAACCCCGAATCAAGAATATACTGTCTCTC
CACTTTTTCACAAAGATAGTCTAAAAATTCGATCAAATAA
AAACTTAGATATTGATTTATCTTTTTATTTATGAGCATCA
ACAACCAAAAAGGCCTTTTTTTTGCTACATGTTTTCCATT
AGTAACATTTCCGAGAGATGTTACTCCGTATTTTACTTCA
GATTCATCTTTCCTTTTATTTAATGTTTCGAAATCATCTA
GGAAGTTTTTATTAAATGAGTTGATTTATGAGATTGGGAT
ATCAATAGTGTTCGGTCCGAATCCTTTTTTTGACTCTGCA
CCATTTATTCCACTATACTATTAGTATTGAGGAATAGAAC
AATTCAATTCCTTCATATTTATAGAGATCCTATTTATAGA
GATAAGGGGACATAATTCACATGGATATAGTAAGTCTCGC
TTGGGCTGCTTTAATGGTAGTCTTTACATTTTCCCTTTCA
CTTATAGTGTGGGGAAGAAGTGGACTCTAGGAGTATTACT
AATTAATCAAGCTGTATCAATTGTTTTCTAGATTGTTCTG
CTGAACTATTTAAAACGAAAAAAAAAAAAAAAAGATTTTT
AATTCCATTCGATTCGGATGGAGTAATCCATTATATGAAT
CACACTTTTCAATCAAACAGATATTTCACCAACTCCCATC
TTTGTATTTCGAAAAAAATACTGAGAAAAGCAAATTCATT
ATAATAAAAATTATTGCGAAATGTTCTATTTCAATCAACG
GGTTCTTATCAGAGTTATAGATGAGTACTCAGGAAATTAT
TGCCTCTTTAATTTAATAATTTAATGAAGAAGTCATTTGG
TTAAGTATATACGCATAAATATATACGCCCTTTCTATGAC
TATGAAAAAGGGGAGACACAGAGACATCGCCGTTGTCAAA
CGAGATATTATACAGAAGAGAATTTTACCTCGGGTGAGTC
CCATATTGCACACTTACCGCTTGCTTTATAATTTTTATAA
TTGTATTTTATTGTATATTCTTTTTATTGTATATAAAAAA
GTAGAACTTTACACATTATACACTCTAATAATTCTAATAG
ATAGACCCTGGGTCTATCTATTAGAATACTACCCCGATCA
TAATTCGCTTATTTCCTTTATTTTTAAGGCGCGAAAATTT
GAATCCCTTTCATTTTTTTTTTCATTAATTTTTGATAAGA
ACTTAAACTTATAAGTATAAGTAAAGCTTAATTCAAATTA
ATTCTTTTCACTGACTGTTTTTACATAAATTATAAGTAGA
AAGGCCGTAGGAACTAGAATGAATAGCGCAGTAGCAATAA
ATGCAAGAATATTTACTTCCATAATAGAATATTTTTTTTA
CTTCACAATAACTCGGGATTTAATCCCCTAGAGATGATAA
ACCTTTCGAATCAATTACCTCTCAATGTTTTTAAACCGGA
TCAATATCATGAATAACAATACCTGAGTTACCGAAAAAAT
TCGTCGTCAAAAACGGAATAGTATAACATAGGAGGTTTTT
TTTATCCGTACCGAACCTTAATTTCGATTCGGGACCCAAT
CAAAAATTCCTTTATTCGGTTACGTTCTTTTTTCTATCTT
TTTTCTATAACGTACCTTACATTTTTTCATGTACAATCGT
CTGATCAAGTATCATCAGATCGCCCTTCTACTTTACTTCC
ATTAGTTCCAAATACAAACAAAAAAAAAATAGAATAGAAT
ATATATTACTCTATTCCAGAGTATTTGGAATAATCGAAAA
AGCAGATTTGGAATACTTACTATAATGCTACCAATAATTG
TACTAATACACCCCTTTTCCTACCAAAAAGGAAAAGAAAA
GGAAATAAAGAACCGAACCCCTTTTTAGTTTGGAAATGCA
ATTTTGCCCCCGGCCTCCTTTTATAGTCAGATAAGGGGAG
AGATGAATTGATTGATGTATTTTTATTGGAGCCGACGGGA
CTGACGGGGCTCGAACCCGCAGCTTCCGCCTTGACAGGGC
GGTGCTCTGACCAATTGAACTACAATCCCAATGAAATACC
CAATGAAATAGGGGATCTAACAAAGATTTTTAGTCTTTTT
TATCTCCGTATCGAGTATTTATGAAGGTCAAGGGGGTTAT
AACCGCTCGTGATAGATTGACGAATTGTTGGGCCGAGCTG
GATTTGAACCAGCGTAGGCATATTGCCAACGAATTTACAG
TCCGTCCCCATTAACCGCTCGGGCATCGACCCAGGACGAA
TCCCTTTTAAACTTATTGATAATCCCCGATTAACTTTCTT
TTGTAGTACCCTACCCCCAGGGGAAGTCGAATCCCCGCTG
CCTCCTTGAAAGAGAGATGTCCTGAACCACTAGACGATGG
GGGCCTACTTGTCCAACCGCCATCATACTATGATCATAGT
AGTATCAGTTTTTTGAAATTGTCAATACTAAGGTGTAAGG
TGTAGAGAATTTTGGGGTGATTCGTCACTGAGGAATCATT
CATTCTAATCGCCATTCTTTGCTCTATATTCCAACCCTTC
ACTCTATATTCCATCTATAACCACTCTATATTCCATCTAT
AACCACTCTATAATTCCATCTATAACTATCTTATAACTAT
ATAATAACTATATATATTAAAACAAAACTATATATATTAA
TATATTATATATATATCTATAATATATATATCTATATATT
ATATATAGCTTATAGCTTATATATAGCTATAGCATATCGA
TATTTTATCCACATAGCAATCCATTCAGGAATTCATCAAA
CATTAGATAAGCCCTTTTAACTCAGTGGTAGAGTAACGCC
ATGGTAAGGCGTAAGTCATCGGTTCAAATCCGATAAGGGG
CTCTGGTTTTTTCCTAAACCTCGAACCATAATATTCCTAT
TTCAAGGAAGAATGGAGATATTAGTATTCTGGGTTTGTAA
AAAACAAGTAACTAACGGGATAATAGAGTATTTTTCTACT
AAATTAAAGTCTACTAGTTATAAAGTTAAGTATTTTTTCA
ATAAATTTGAATTATTATAACTTATTGATTAAGTTACCTC
TTGAATGACCAAACCATATATTCCCATTTTCCATTCTTAC
CAATCAAATCCATTCCATTGGAAAGATTATAAATGAACAA
AAAAGTAAGTGGACCTGACCCATTGAATCATTACTATATC
TACTATTATGATAGTAAAATCGTATAGAGATGAAATTGGA
AGAGTTAATCCCTTTTTTCTTTATTTTTTTTTTGACTCCT
CAAGAATTTGTCGATATTTCCGGTTAAATCTTCTTATTCC
TAGATTTTATATATATAACAATAAATTTGGATTCTGTTCC
TCTACAGGGAGGGGTTTCTTTCAAGTCACAAGATAAGAGC
TATTTCCACTATCTATCTTTCTTTGATTACAGATCAAGAT
TACTTTCTATCTATATAAATAAGTATGTATATTTGAATGT
ATATTTATCAGATCGCAGATTCATGTACCAAACTGTATCA
AATGTTTTGCATCGTATATTTTTCTTTTGAAAGTGTGCTG
GATGCGAGAAAGAGAATTTCATTTCCAGTCTCCTATTTTT
TATTCAATTCGAATTTAAGAAAAAATAGAAATTCTATCTT
TTTCTTTTTTGAAAGGGTTTTATTTAGATTTATCTGAAGG
AAAGAAAAATAGAAGCAACAAAGAAAATACTAAAGAAACT
GAAAAAAGAAATTCAAAAAAGACTTTTTATTTTTTCAAAG
AAGCTAGAACTATCTTTCTTTTTCGCAATCTAATGAACAA
GATCTAATAATAACATTAATTAATAATTAATTAATTAATC
GAACAGGGGGTTAGGTCTGAGGATCGATTGGGAGTTAGAG
AGGGGGTTGAATATTCCTTGAACAGTTCTTTGAAAAGATA
TTCATCTACCTGATTGACAACCCATAAGAAGACAATTCGC
GGTTCATATACTAGTTATTAGTAGGAATAATCAAATTCCA
ATTTTATAGTCGAGTTTATAGGACAATCAGGGATTGTTAT
CTTCGAAACCCATTGGATTGGAGTGGGATAGTGCAAGAAA
TCATGCAGAAATGATCGAATCTTCGAACGCCCCGAAAATG
ATATGAGGTGTTCGGAAATGGTCGAAGTAGTTGAATAGGA
GGATCACTATGACTATAGCCCTTGGTAAATTTACCAAAGA
CGAAAATGATTTATTTGATATTATGGATGACTGGTTGCGT
AGGGACCGTTTCGTTTTTGTAGGTTGGTCCGGTCTATTGC
TCTTTCCGTGTGCCTATTTCGCTTTAGGAGGTTGGTTCAC
AGGTACAACCTTTGTAACCTCATGGTATACTCATGGATTG
GCTAGTTCCTATTTGGAAGGCTGCAATTTCTTAACTGCCG
CAGTTTCGACTCCTGCTAATAGTTTAGCACATTCTTTGTT
GTTACTATGGGGTCCTGAAGCACAGGGGGATTTTACTCGT
TGGTGTCAATTAGGCGGTCTGTGGACTTTTGTTGCTCTCC
ACGGCGCTTTCGGATTAATAGGATTCATGTTACGTCAATT
CGAACTTGCCCGATCTGTTCAATTGCGACCTTATAATGCA
ATCGCATTCTCTGGCCCAATTGCCGTTTTTGTTTCTGTAT
TCCTGATTTATCCACTAGGTCAGTCCGGTTGGTTCTTTGC
ACCTAGTTTTGGTGTAGCAGCTATATTTCGATTCATCCTT
TTTTTTCAAGGGTTTCATAATTGGACATTGAACCCATTTC
ATATGATGGGGGTTGCTGGTGTATTAGGCGCTGCTTTACT
ATGTGCTATTCATGGTGCTACCGTAGAAAATACTTTATTT
GAAGATGGTGATGGTGCAAATACATTTCGTGCTTTTAACC
CAACCCAAGCTGAAGAAACTTATTCCATGGTCACTGCTAA
CCGCTTTTGGTCCCAAATCTTTGGGGTTGCTTTTTCCAAT
AAACGTTGGTTACATTTCTTTATGTTATTTGTACCGGTAA
CTGGTTTATGGATGAGTGCTCTTGGCGTAGTCGGTTTGGC
TCTCAATTTACGTGCCTATGACTTTGTTTCTCAGGAAATT
CGCGCAGCGGAAGATCCAGAGTTTGAAACTTTCTACACCA
AAAATATTCTCTTAAACGAAGGTATTCGTGCTTGGATGGC
GGCTCAAGATCAGCCTCATGAAAACCTTATATTCCCTGAG
GAGGTTCTACCACGTGGAAACGCTCTTTAATGGAACTTTA
GCTTTAGCGGGTCGTGATCAAGAAACCACCGGTTTCGCTT
GGTGGGCCGGAAACGCCCGACTTATCAATCTATCCGGTAA
ATTACTAGGAGCTCATGTAGCCCATGCTGGTTTAATCGTA
TTCTGGGCCGGAGCAATGAACTTATTTGAAGTGGCTCATT
TCATACCAGAGAAGCCTATGTATGAACAAGGATTAATTTT
ACTTCCCCACCTAGCTACTCTAGGTTGGGGGGTAGGTCCT
GGGGGAGAAGTTATAGACACCTTTCCATACTTTGTATCTG
GAGTACTTCATTTAATTTCCTCTGCGGTTTTGGGCTTTGG
CGGTATTTATCACGCACTTCTGGGTCCGGAGACGCTTGAA
GAATCTTTTTCATTCTTCGGTTATGTATGGAAAGATAGAA
ATAAAATGACCACAATTTTAGGTATTCACTTAATCTTGTT
AGGTCTAGGTGCCTTTCTTCTAGTATTCAAGGCTCTCTAT
TTTGGGGGCGTGTATGATACCTGGGCTCCGGGAGGGGGGG
ATGTAAGAAAAATTACTAACTTGACCCTTAGCCCCGCTAT
CCTATTTGGGTATTTACTAAAATCGCCCTTTGGGGGGGAA
GGGTGGATTGTTAGTGTGGACGATTTAGAAGATATAATTG
GGGGGCATGTATGGTTAGGTTCCATTTGTATACTGGGTGG
AATCTGGCATATTTTAACCAAACCCTTCGCGTGGGCTCGG
CGCGCACTTGTATGGTCTGGAGAGGCTTACTTATCTTATA
GTTTAGGGGCTTTAGCCATCTTTGGTTTCACTGCTTGTTG
TTTTGTCTGGTTCAATAATACCGCTTATCCGAGTGAGTTT
TACGGACCCACTGGACCAGAAGCTTCTCAAGCTCAAGCAT
TTACTTTTCTAGTTAGAGACCAACGCCTTGGGGCTAATGT
GGGATCCGCACAGGGGCCTACTGGTTTAGGTAAATATTTA
ATGCGTTCCCCAACCGGAGAAGTCATTTTTGGAGGAGAAA
CGATGCGTTTTTGGGATCTGCGTGCTCCCTGGTTAGAACC
TCTAAGGGGTCCAAATGGGTTGGACTTGAGTAGGTTGAAA
AAGGACATACAGCCTTGGCAAGAACGACGTTCCGCAGAAT
ATATGACTCATGCTCCTTTAGGTTCTTTAAATTCCGTGGG
CGGCGTAGCTACCGAGATCAATGCAGTCAATTATGTCTCT
CCTAGAAGTTGGTTAGCTACCTCTCATTTTGTTCTAGGGT
TCTTTTTCTTCGTGGGTCATTTGTGGCACGCGGGAAGGGC
TCGTGCAGCTGCAGCAGGGTTTGAAAAAGGAATTGATCGT
GACTTTGAACCTGTCCTTTCTATGACTCCCCTTAATTGAG
ATAATAGAGGAGATCCAATGCTTGAAATAGGAATCCCTTT
CATTCCATCATACATCTTGGGATCAGGTCATACTTATTAA
AAAGTATTCTTTTTTTTTTTCATTTCAATTCACTTATATA
AATCTATTTTTTTTCGGCTCGGCTAGCCCACCTAGCCGAG
CCCCCCTTCTTTAATGACACCAGTCCGACCAAAACTAATA
AAGAAACAAATCTATTCAATGAGCAAAAAAGGAGAGAGAG
GGATTCGAACCCTCGATAGTTCTTTGTTTCAAACTATACC
GGTTTTCAAGACCGGGGCTATCAACCACTCAGCCACCTCT
CCAAAAGACAATTTTTATTTTATTCCTCCGAATAGAACAT
GACCATAGTGGTGGTATCCAGCGCTAGCCGTAGAAAGATC
TCTGGCAGGAATCTGCCGATCAATATATCTTATCCGTATA
TGTGAGGCAGCCTGCACTTTTTTGAAATCAAATAAAGTCC
ATTTCCCTCGATCCCATGTATGTATAAATAAAGTGGGTAT
TAATAAGTCATATAGAATCATGGTAAAGTAAATCCCCCGA
GGATTTAGTTTATTAACATTTTTTTGCTAATAGGGGGATC
AAATGGTATAAGTATAAGTTAATTTGTTGTTAGAGTGGAG
GATTAAAAGTATGACTCTTGCTTTCCAATTGGCTGTTTTT
GCATTAATTGCTACTTCATCAATATTATTGATTAGTGTGC
CCGTTGTCTTTGCTTCTCCCGACGGTTGGTCAAGTAACAA
AAATGTTATATTTTCCGGTACATCATTATGGATTGGGTTA
GTTTTTCTAGTCGGTATCCTTAATTCTCTCATCTCTTGAA
CCTATCCGTCCCAGAGACGAAACCGAACTGACCCCCGCAA
ATTTTTCTCGTTTGGGAGATGTAGTAAACTTGAAATTTAA
TATAAGTCCCCAAAAGAAAATGCAAATAAAATAAAGAAAA
ACATAGAGGGGGTCAAACTTCTTGAACAATTCTTGAATGA
TAAAAGAATAAATCAATACAACAATTGGAGTCGACCTACG
TAGAGCCTCTGTTCACAAAAATGATCCAAGTATCTATTAC
AAGTATCGATTAATTTACTATTGAATATTCTGTGGACATA
TTAGGTAGCATTATGTATCAAGAACGAAAAAATGCGGATA
TGGTCGAATGGTAAAATTTCTCTTTGCCAAGGAGAAGACG
CGGGTTCGATTCCCGCTATCCGCCCAAGGTAATTTATTTA
ATATGAAATGAATATGATAGGGGATTTGGTCTAATTGCCC
AAGATCGTTTAATGATTCTATCCTTATCTAAAAGAGCGGA
TAATTAATTACTAGGTAACAGAGTAAAACCCAAAAATTTT
TGACAAACAAGATGTTGCGGAGACAGGATTTGAACCCGTG
ACCTCAAGGTTATGAGCCTTGTGAGCTACCAAACTGCTCT
ACCCCGCGCTAAAGAGAAGAAAGAAAAACTAATAGACAAA
CAAGGGTTTAATGTGCCCCTCTACCATATCTGTACAAATA
GAATAGCCGATTTATACAGAATGGTAAAGGGGGACTCCCG
ATCACCGACCGTAGAATAGAAATCAAAGGTTAATCCTTAC
CAACTGCATCTCGTTGCTCCTGGCAACAAACATGCATGAA
TCATTTCCCGAAGTATATGTCCGGATAGTCCAAAGTCTCG
ATAATTCGCTCTCGGTCTTCCGGTCGCAAAACAACGTCGA
TGAAGACGTGTAGGTGCGCTATTCCGCGGTGGTGATTGTA
ACTTTCTATAAATTTCCCATTTGTCATTCAACGACTGAAC
TTTGCTTATTTCTGTTTTTGAGGATCGACGAATCAAATGA
TATTTTTGTTCCAATTTTTGCCTTTTCTTCTCCCGCTGAA
TCAAACTTTTCCTTGCCATAATGGTTTAGTTCCTCTTAGT
ATCCCTGATACAAGTCGAATCCTAGATGTAGAAATAGAAG
ACGCCGGGCACACTCTCCATCCAAAGAAATGAACTTTTCT
CGGATACAACCACATTCAAAAATGAATTAAAAAATTAACC
AAATTTGCCCGACGTAGAGGCAATTAAGAAAGCCGCATAA
GTAAATATATAACCTACAGAAAAGTGGGCTAATCCAACCA
ATCTTGCTTGCACAATGGAAAGGGCCACCGGTTTATCTCT
CCATCGAATCAAATTGGCTAAAGGTGTTCGTTCATGAGCC
CAGGCTAAAGTTTCAATCAATTCCTGCCAATACCCCCGCC
AAGAAATTAAGAACATAAATCCAGTAGCCCAAACAAGGTG
TCCAAATAAGAACATCCATGCCCAGACCGATAAACTATTC
ATACCAAAGGGGTTATATCCATTAATAAGTTGTGAAGAGT
TTAACCATAAATAATCTCTTAACCAGCCCATCAAATAGGT
GGAAGATTCATTAAATTGTGAAACGTTACCCTGCCATAAT
GTAATGTGTTTCCAATGCCAATAAAAAGTAACCCATCCAA
TAGTATTTAGCATCCAAAAAACGGCTAAATAAAATGCGTC
CCATGCCGAAATATCGCAAGTACCGCCTCGTCCCGGGCCG
TCGCACGGAAAACTATAACCGAAATCCTTTTTATCTGGCA
TTAACTTGGACCCGCGGGCATCTAAAGCACCTTTTACTAG
GATCAATGTAGTTGTATGTAAACCCAGCGCAATAGCATGA
TGAACCAAAAAGTCTCCGGGTCCTATTGTTAAGAATAATG
AATTACTATTTTCATTAACAGCATTTAACCAACCAGGCAA
CCAGATACTTCGACCCGCATTGAATGCTGGTCCACTCGTT
GAAGATAAAAGTACATCGAACCCATATGAAGTTTTACCAT
GAGCAGATTGTATCCATTGAGCAAATATAGGTTCGATCAA
GATTTGCTTCTCTGGGGTACCAAAGGCAAGCATGACATCA
TTATGAACATAAAGTCCCAAAGTATGGAATCCCAGAAATA
GGCTGGCCCAACTTAAATGAGATATAATAGATTCTTTATG
GTCTAACACTCTTGCCAATACATTATCTTCATTTTGCTCT
GGATTGTAATCTCTAATGAAAAATATAGCTCCATGAGCAA
AAGCTCCCGTCATGATGAATCCTGCAATATATTGGTGATG
AGTATATAATGCAGCTTGAGTAGTAAAGTCTTGTGCTAGG
AATGCATAAGCAGGTAAAGAGTACATGTGTTGAGCTACCA
AGGAAGTAATAACTCCTAAAGAAGCTAGAGCAAGGCCTAA
TTGAAAATGAAGTGAATTATTGATTGTATCATAAAGACCC
CTATGCCCACGTCCCAATCGCCCACCCGGAGGAATATGTG
CATCTAAAAGATCTTTCATACTGTGCCCAATTCCGAAATT
CGTTCTATACATATGACCGGCAACGAGAAAAATGAATGCA
ATAGCTAAATGATGATGAGCAATATCAGTCAGCCACAAAC
TTTGCGTTTGTGGATGAAATCCCCCGAGAAGAGTTAGAAT
GGCAGTTCCTGCTCCTTGGGAGGTACCAAATAAATGACTA
CCCGAATCGGGGTTTTGAGCATAAAGATTCCACTGACCTG
TAAAAAGTGGGCCTAAGCCTTGGGGATGCGGTAATACATC
TAAGAAATTATTCCATCGAACATATTCTCCTCGGGATCCG
GGAATAGCGACATGCACTAAATGCCCTGTCCAAGCCAAAG
AACTTACGCCGAAAAGTCCTGACAAATGGTGATTCAGACG
AGATTCCGCATTTTTAAACCAGGAAACGCTCGGTTTCCAT
TTTGGTTGTAGGTGTAACCAACCTGCTATTAAGAATATGG
CAGAAAGAAATAATAGAAAAAGAGCTCCAGTATAAAGGTC
TTCATTAGTGCGTAACCCGATTGTATACCACCACTGATAA
ACACCAGAATAGGCGATATTCACTGGTCCAAGAGCACCCC
CCCGAGTAAAAGCTTCCACAGCTGGTTGACCAAAATGAGG
ATCCCAAATTGCATGCGCAATAGGTCTTACGTGTAAAGGG
TCCTGTACCCATGATTCAAAATTTCCTTGCCACGCTACAT
GAAACAGATTTCCGGAAGTCCACAGAAAAATTATTGCTAA
TTGACCAAAGTGAGAAGCAAAAATATTCTGATAAAGACGT
TCCTCAGTAATATCATCATGACTCTCGAAGTCATGTGCGG
TAGCAATACCAAACCAAATACGACGAGTAGTGGGGTCCTG
AGCTAAGCCTTGGCTAAACCTTGGAAATCTTAATGCCATA
ATGCCTTTCAAATCCTCCTAGCCATTATCCTACTGCAATA
ATTCTTGCTAAGAAGAATGCCCATGTTGTGGCAATTCCAC
CCAGAAGGTAATGGGTTACTCCTACAGCACGTCCTTGTAC
AATGCTCAAGGCTCTAGGCTGAGTAGCAGGAGCAACTTTT
AATTTATTATGAGCCCAAACGATGGATTCAATAAGTTCTT
GCCAATAACCACGGCCACTGAATAGAAACATTAAACTAAA
AGCCCATACAAAATGAGCACCTAGGAAAAAAAGGCCATAT
GCAGATAATGACGAACCATAAGACTGAATTACTTGGGATG
CCTGAGCCCATAAGAAATCGCGGAGCCATCCATTAATAGT
AATAGAACTTTGCGCAAAGTTTCCTCCCGTGATATGAGTT
ACTACCCCTTGATCACTTATACTGCCCCAAACATCTGACT
GCATTTTCCAACTGAAATGGAATATTACTACCGAAATTGC
ATTGTACATCCAGAATAGTCCTAAGAAGACATGATCCCAA
GCCGATACTTGACATGTACCCCCTCTTCCAGGTCCATCAC
AAGGAAAACGAAAACCAAGATTTGCTTTATCCGGTATCAA
CCGGGAGCTACGGGCAAATAGAACACCTTTCAGGAGTATC
AATACCGTCACATGAATCGTAAATGCATGAATGTGATGGA
CCAAAAAATCTGCGGTTCCTAATGGAATAGGTAACAAAGC
CACTTTGCCGCCCACTGCTACTAAATCACCGCCTCCCCAC
GTTAAACTGGTGCTTGCTGTTGCACCAGGAGCTGTTGCAA
CAGGTGCTAAAGCATGGGTGTTTTGTATCCATTGAGCAAA
AACGGGTTGTAATTGGATAGCGGTATCTGAAAACATATCT
TGAGGACGCCCTAAAGCGCTCATGGTATCATTATGAATAT
ATAAACCAAAACTGTGAAATCCTAGAAATATACATGCCCA
GTTCAGATGTGATATGATTGCATCACGATGTCTAAGAACA
CGATCTAATAGATCGTTATACCGAGTAGTTGGATCATAAT
CTCTTACCATAAAAATGGCTGCATGCGCAGCAGCACCAAC
GACGAGAAATCCACCAATCCACATGTGATGTGTAAACAAG
GATAGTTGTGTACCATAGTCGGTAGCTAGATATGGATAAG
GGGGCATAGAATACATATGGTGAGCTACAACAATGGTTAA
AGAGCCTAACATCGCTAGGTTAAGAGATAATTGAGCATGC
CATGATGTTGTTAGGATCTCATATAGGCCTTTATGGCCTT
GTCCTGTAAATGGACCTTTGTGAGCTTCTAAAATATCTTT
CAGGCTATGACCAATACCCCAGTTAGTCCTATACATGTGA
CCCGCTATCAGGAAAAGAATTGCAATAGCTAAATGGTGGT
GTGCAATATCGGTCAGCCATAGACCCCCAGTTACTGGATC
TAATCCTCCCCGAAAAGTAAGAAAGTCCGCATATTTTGAC
CAATTTAAGGTAAAAAATGGGGTTGCCCCTTCGGCAAAAC
TCGGATAAAGTTGAGCCAAAAGATCCCGATTCAAGATAAA
TTCGTGAGGAAGTGGTATCTCTTTAGGATCTACTCCAGCG
TTTAGAAATTGGTTAATCGGTAAAGAAACATGTACTTGAT
GTCCCGCCCAACCGAGAGACCCAAGTCCTAGTAGCCCCGC
TAAATGGTGATTCAACATGGATTCTACATCTTGAAACCAA
GCCAATTTTGGAGCTGCTTTATGATAATGAAACCAACCAG
CAAAAAGCATTAACGCTGCAAAGATCAATGCACCAATTGC
AGTACAATAGAGTTGTAATTCATTGGTTATTCCAGATGCT
CTCCACATTTGAAAAAAACCAGAGGTTATTTGTATTCCTC
GAAAACCTCCGCCCACATCCCCATTCAATATTTCTTGGCC
CACTACCGGCCAAACCACCTGGGCACTAGGACCAATGTGA
GTTGGATCACTTAGCCATGCTTCATAATTGGAAAAACGAG
CACCGTGGAAATACATGCCGCTCAGCCAAAGAAAGATGAT
GGAGAGTTGGCCGAAATGGGCACTAAATACTTTTCGAGAA
ATTTCCTCCAAATCACTGGTATGGCTATCAAAATCGTGAG
CATCAGCATGTAGATTCCAGATCCAAGTGGTAGTATCAGG
TCCTTTCGCTATTGTTCTTGAGAAATGACCTGGTTTAGCC
CATTCCTCAAACGAAGTTTTTACGCGATCCCTATCTACCA
AAATTTTTACTTCTGGTTCCGGCGAACGAATAATCATTGA
GTCCTCCTCTTTCCGGACAACACATACAAAGAAACCCGCC
AACAGTCAAATAATTAGTAAAAAATAGTTCTATAATTAAT
TACTTTATTTCTCTTCGATTTTTTTATCTCCCATCTATCT
ATTTTCTTTAGTTATTCACTAGAGCAATTAGGATCGGGAA
GTCGATTCGGGGCAAGTGTTCGCATCTATTATGACATAGC
CAGTAGGCGCCCAATGGACCGTTAGAATCTTATAAAACTT
TTTTTCTATTTTGGATTGATGCAAAAATGGCTGTTTGTTT
TGGGTAACCGAGTGTATAGTCATATCTCAATTAGAAGTTT
TTAGATTGATCTCTTTCACCTTTTCCTTTTACATAGATAA
TATTAATTATTCTAGTTGAAATCACAAACCAAACCGCGCC
AGAAGCCATTACTAAGAGATATCCCGGTATATAGATTTAG
TCATTCGAAAGTTACGTTTCTTTGATTCGTTTTTATTTTT
TTTTATAATATTTAAAATATTTAAGAATTAAGAAAAATAA
TAAAAAAAGAATAAATAATAAATTTAAGGGATATATTTTG
TACTTTATCTATGTCTCTTTTTTATGCCTACCAAATATCC
GATGAAATAGAGCACTTAGAAGGGGTATAATGAAATTCTT
TAATTGGGTCTTCCCAAAGGAATGATCCATTTTTTTATTT
GACTGATCGGACAAACAAACAATTCATTTTAACCAAAATG
CTAAAAGGATCTAGAATAATATACATAGCTAAACAATCGA
AATATAAAATTCAATCATAAAACTAAAAGGTGTCGGCTTT
TTTTATCCGAAACGCCGCGTGATCTTCAACCAATTGTGCG
CTTCAATATAATTACCGGGAGTAAGCGATATAGCACGTTT
CCAGTATTCAGCCGCTTGATCGAACCAAGCCTCCGCTATT
TCCGAATCTCCCTGCCGAATGGCCTGTTCTCCTCGGTCGG
AATAGGTAGGTAAGTCCCTTCCCTTAGAACCGTACTTGAG
AGTTTCCTACCTCATACGGCTCGGCAATCAAGTCTTTTGG
TATGCCGTTTTAATCTATTATACCTAATGAATGAGATTTC
TATGGATCTATCCAATTTATTCGGGCTAGCCAAAAGAGGT
TAATTACATCAGTTTCAAACTAAAATTTGGATTCATAATC
CATTTTATTTAGTTTTATCTTTTGTCCCACCGCCAGAAGA
ATAAAGTCCCCTTATCATTATAATTTTCTGAAAAGTAACT
ATCTCGGTTTCATATAAAAATTTATATAGAATTTTTGAAA
AAGACTTTCCGTCATAAGAAAAAGACTTACTATCTTTGGG
ATTTGATCCTACACCGCTGCGCAAAATTTTAGGGGATCAA
CTCTATTACATGAGTCAATTCCTAATTTTTATCTCACCTC
ATGGGATAAGGATATCGACGATCCTGACATAAGAAGTACG
CAGTTTTTATTGTATCGGCCTAAAACCTGGGTAATTGATC
TTTACGGCGCTTCTTCTATCAATTATATCCTTTTTATCCA
TAGAAAAAGTAACTAGGCATATTATCTATTTTTTCATATT
TCGACTCCTATGAAGTGTCTTTCTTTACTACAGCTAAGAT
AAATCGTTATTTTAGACGATGCATATGTAGAAAGCCTAGC
TTTTTGCAGTCGTTACTGGTAGAGTTTTTCTTTTTTTTTG
TTTCTATAGTGGAGATAGTCGCACGTAATGACAGATCACG
GCCATATTATTAAAAGCTTGTGGTAAGAATGGGTTTCGTT
CTAGTGCTCGAAAATAATATTCCAAAGCTTTAGTATGTTC
TCCATTACTTGTGTGGATAAGGCCTATATTATAGAGTATA
TAACTTCGATCATAGGGATCAATTTCTAGTCGCATAGCTT
CATAATAATTCTGTAAAGCTTCCGCATAATTTCCTTCGGA
TTGAGCTGACATTCGTTACGGTCGTCGTTTCATTTTAAAC
CCCTCCGTTTCAGAACCGTACGTGAGATTTGCATCTCATA
CAGCTCCACCCTATGTGCATAAGGAGAATAATAAATGGAA
TCCAAAAAAGATGAAAATATTCTCATTATGAACTGGCCGG
GGCTAGTGTTTTTACAAGAAATCTCTAGCCAACCTTCCTG
CAAGAGATCCTTTCTTAACACCAAGCCTATTGGGACTAGA
TATAAATGAAAATGAAAGGATACCTCCAACAATTTCTTTG
TTTTCAACGCTTTCTAATTTACAGGAATTAGTCACTTCAA
CACCCTTCGACGGTTATACGGATATCCAAAGTACAAACGA
GATGGGCGCTTGTTATCCCAACCATTCTTTTATTCCCGAG
CCCCGTAAGCAAGGGGTAATTTCTAACAAAGTTTTCGTGC
TGTTGATTCCTAAATGTAGTGCGTCTTCCCCTATGCTGTC
ATTAGTACTAGTGGAGTCCTATTAACCCATAATAAAGAAA
AGAACCCCCTAGGTGTAACCTTTCGCTGAATACTAGAATC
CACAATCGAAACATAGCATATGAGGTTGCATTAATCGAGG
ATACGCGACAGAAGGAATTGTTCTATTTCCAAGTTTCACC
CTCAACAAGCGTATATATATATATATATATTTTATTTTTT
CTTTTTCAAAAATTTTTTCAACTGGAATCGCGTGTCTTTT
TCGTAAGACTGAGAGAAATGAATCAATATATTAAAAAAAA
AGAAAAACAAAAGCAAATCGCACCATCTCTGTAATAGGTA
AATGCCTCTTTTTCTCCTGAAGTTGTCGGAATTATTCGTA
ATAAGATATTTGCTACAATCGAAAAGGTCTTATCAATAAA
ATTTCCATTTATTCGAGATCTAGGCATAGGCAACAATCCA
TTCGATTAATTCTTCTAATTACCTCTCGCGAGAAAACGAT
CCCGCGCAAGAAAAGAATTGTACCATACGAAATAACATAA
AAACAAATTTGAATTTATTAAAAAAAAGATATGGACCCTT
TCTTCCAATTCCTCCTAGGAATCAATAAGAAATATTTGAA
CCCGATTCGATTTCACTGAATGGAGTGGTATAACAAACCA
ACGAAAGGAACTATTCCAATAATCGATTATCAATGTGAAT
GACTCGCAATTTATTAAATTTTGGGGTCATAATCGTTATA
TAGGAGAGATGGCCGAGTGGTTCAAGGCGTAGCATTGGAA
CTGCTATGTAAGCTTTTGTTTACCGAGGGTTCGAATCCCT
CTCTTTCCGTTTTCCTTAATGACTTGCCTAACAATGGAAA
ATTTATAACACTAGTCCAACTGTTCGACCTGTATTTTAGT
TAAGATAGGTTCTCTATTCCTAATTGGTATGACACATAAA
ATACTAGATAAAGAAAATATCGTAACTATGAACAATAGAC
AACGAATGAAAATATCCCTTAATCTATAAAATAAAGATCT
ATAAAAGGGACAAAATCCGGATCAAACCCACAAATTTATT
AAGTTAATTTACTTCGCGTCGGAATCTTTCATTTCTTTTT
TTTTTTTTTTAGTTAGGTTTAAGTTTGACGAGAATAATAT
TCTACGACTAGCAATTCATTTATTTTCAAACCGATCCATT
TACTATCTATTATTTGATTGACTAATCCTTTATATTGTAA
TGGCTGAAGGATCAAATGATTTGGTAATTCTTCGCGAGGG
GACGAATCCAGAGATTTTTGAATCAGAGCTCGGGATTTTT
GTTCATCCTTCGCTGTAATAATATCTCGAGGTTTGCATCG
ATAACTTGGGATATCCACTATACGACCATTAACTAAAATA
TGTCTATGGTTAACTAATTGGCGGGCGGCAGGAATCGTCG
AAGCCATACCCAATCGAAAAAGTATGTTATCCAAACGCAT
TTCAAGTAATTGGAGTAAAACTTGACCTGTTGACCCCTTG
GCTTTTCCGGCAATACGAACATATTTTACTAATTGTCGTT
CTGTAAGACCATAATGAAAACGCAACTTTTGTTTTTCTTC
CAGGCGAATACGATATTGAGATTTTTTCCCCGAATACGAT
TGGTTTCTAAGATCATTTCCGGTTCTAGGCTTTTTATTAG
TTAGCCCTGGTAAAGCCCCTAGGCGATGTATTTTTTTGAA
ACGAGGTCCTCGGTAACGCGACATAAAGCCTCCTTATTCT
TATTTAATATAAATTTGATTCTTATTTTTAAACTATTTAA
AACTAAAATAAAACTGAACGAAATGAAGCGAAGTTTACTG
AAGTATCGTACTTGTGTACTAGAAAGAAGAATGAGATGAA
TTGGATAACGATCCACATCCTTCTAGTATAGAAAAACTAT
TATAGAAAAAAGGACCCCTTATTCCTGATATAATCGTAAG
GTCTTATAACTTAAAAAATGGATGGCTTTTGGAAAGGGGA
GGCGACACCCCTTCAATATTCTTATTCTTTTTTTTTTTTT
CAAAAGGGGCATTCTCAATTATGTAAAAATTTGTAAAAAT
TTGAATAAATAGGAAAAGCCGGCTATCGGAATCGAACCGA
TGACCATCGCATTACAAATGCGATGCTCTAACCTCTGAGC
TAAGCGGGCTCATATAATATCCATTTTAGATCTATAGAGG
AATTAAATAAATTATTAAATTATTAGAAGCTTAGTTATTA
ACTATTATTTCTTATCTAGTTAGAGTCGAGATGAATTGAA
TATCTAAAATCATGGATTTTCAAATCAATAATCAATATTG
ACTATTCAATAATCAATATTGACTATTATAAAATATTATA
AAACATAACGATTAATAGAGCGATATAGAATTTGGATTTA
TTTATCACTAATACAAATACAATTTGAATATTATTCAATT
GGATATATCTTTTATTATTTGAGTTTTAGATAATTAAAGT
TTTCGTTTTTTGAATTCAAATAACATTTGAACTTCTTTTT
ATTGTATTATTTTATTTGATTCTATATCTTCTATATCATA
TAGTTCCAATTACGAATTGGTTAGTTATAACTAATAAGAC
ATTCCCTACTTTGATTCATAAAGAGGTAAGTAGTAAAGGA
CGAAATTAAGATGATAAAAAAGAATCGAACCTTCAAGTAT
TTAAAATTACATCGAAAACGTGACAGCTAGATATATTTAC
CTTGGATATATCCATCCATATTGAATTGCAGATACAGAAA
TGGTAGAATCATAGTCGATTGGACCAAATCCAAAGATGGT
TCTCCTATAGTCCTATAGAAGGTAGGTAAGAAATAAACAA
AAACATTTTTTCGAGATAGGAATCTGGTATCTAATGAATT
CAATGATTTCAGTATAAATGAAAGAAAAAAAGAAACGCCA
TCACAATGAAATTTGAATCTCAACACAAAACGAAGGGGGA
TATGGCGAAATTGGTAGACGCTACGGACTTAATTGGATTG
GGCCTTGGTATGGAAACCCGCTGAGTGAGAACTTTCAAAT
TCAGAGAAACCCTGGAATTAATAAAAAGGGGCAATCCTGA
GCCAAATCCTGTTTTCCGAAAACAAAGGTTCAGAAAGTGA
AAAAGGGGATAGGTGCAGAGACTCAATGGAAGCTGTTCTA
ACAAATGGAGTTGGCTGCGATAGTCGAGAAGTCTTTCCAT
CAAAAAGTCATAATTCATAAAGTATAAGTATTAAGGATGA
AGTGAAGGATAAACGTATATACATACGTAGTGAATAATAT
ATTAAATGAGTAATGACAGCCCGAATGAATCGATATTTTT
TCTATGAAAAAATATAGAATTGTTGTTAATAGATTCCACG
TTTAAGAAAGAATCGAATATTCATTGATCAAATGATTCAC
TCCATAGTCTGATAGATCTTTTCACGAACTGATTAATCGG
ACGAGAATAAAGATAGAGTCCCATTCTACATGTCAATGTC
GGCAACAATGAAATTTATAGTAGTTAAGAGGAAAATCCGT
CGACTTTGAAAATCGTGAGGGTTCAAGTCCCTCTATCCCC
AAATAGACTATTTGACTCTCCAACTATCTATTTACCTATC
CCTTTTTTGTTATCCGTTCAAAATGCCTTATCGATTCACT
TCACTCTATTCTCTTAGAAGTGATCGCGTCGAAAATGTCC
TTTTCTTATCACACCTATATGATATACATACAAATGAACA
TGTTTGAGCAAGAAATCCCCATTTGAATGATTTACAATCT
ATCTATATAATTACTTCATACTGAAATTACCAAAGTTTAA
GATACAAGCCAAGCAATTTCAATACTTAAATAAGGAATTC
CCTTTCTTTCTTTTAATTGACACAGTCCCTATTTTCGAGT
AAAATGAGAATGCTACATTGGGACGGGTCGGGATAGCTCA
GCTGGTAGAGCAGAGGACTGAAAATCCTCGTGTCACCAGT
TCAAATCTGGTTCCTGGCATGGCACATGATTAATTTGCAT
GACTTTCTCTTCTCTCTTATATAAATGAATTGTGAACCCA
CATTCCTATTCATTTAAAGTTTAGATCATAATAATACTTT
TATCCACTGCGGCGAGATATACCACCCCATCTATTTTATA
GTTTTATAGATGGGTAGAATTTTTCAGATAAAGTATCTAA
AAAACTTAGATTCTATTTCATTTATCCTATCATTCAAAAA
GAATGTTAATACTTCATATGAAAAGGTTAAATTGGTTGGT
TGAGAGACTCAAAAGTCAAATCGGAAATAGACAAGAGATA
CAAATAACTAGAATTCAATACTCCTTCAGTTCTTTGTATC
CTCTTTCATATTCGATTTCTTCATTCCTCTTACATAACTT
TCTCAAACTGTTTATAAGTTGTTTAAGTAATGTGCATAGT
ACAAAGTCAAAGTTTATGATATAGACCTTCTTTAGTTTTT
TTGTTCGCCTATCAACAATTTCCAAACACAAATGAGACTC
CCATTTTGTTTATTCGGGTTAATCTAGAACGGAACGTATA
AGCCTTGAATATATGAAATTGTATACGTGGAAATTCGTTT
CTTATCATTCAATGAGCATCTTGTATTTCATAAAAATTGG
GAGCAATATAATCCTTGCGTAAGGGCCACCCTATCCAACT
TTCTGGCATTAAGATACGTTTCAAGCGGGGATGATTTTCA
TAAGAGATCCCCAACATATCATAGGATTCTCGTTCTTGAA
AATCCACACTTTTCCAAACCCAGAAGACGGATGGAATCCT
AGGATTCTTTCTTGAGACAAATACTTTTATGCATACCTCT
TCTGGTTGATCTACACCATACTCTATTCTCGTAAGATGAT
AGACACTAGCTAATAGCCCCCCGGGCGCTACATCATAGGC
GCATTGGGAGCGTAGATAATTGTAACCATATACATATAAA
ATAACAGCAATGGAATACCAATCCTGGGGCTTTATTTGTA
AAGTCTCTGTGCCTTGGTAATCAAAGCCCAAAGATCTATG
ACTTAGTCCATGCTTGACTAGCCAAGCAGACAAACGACCC
TGCATCTTTTTTATCTCTCCCCCCCCCTTTTTGTGTATTA
TTTGTATAAGTATTTCACATTTCCGATGAAATTTATGAAG
ATTGGCCTACTATGTGCTATTTTGTACAAAGAAATACTGC
CTAATTTATCAATTCGTGAGAAAAGACTGAACTTTTGTAT
TTAAAAAACGTTTCAGTAGGTATTTCTGACGTTGCTGTAG
AGTTCGATTGATAAAGGATTCCTTTATCATAATTTCCGAT
ATGAATACTGCGCCGAATATGAAACTTATGATTGGAAGTA
AAACACCGGTTCACTCGTTGAGACCTAATTCTATCTTCGT
AGATTTCTCGAGATATTTTCTTACGAAGTTTTGTTATAGC
CTCTATAACTGCTTCCGGGTTAGGTGGACAGCCTGGCAAA
TAGACATCTACAGGAATTAGTTTATCAACTCCCCGAACAG
TGCTATAAGAATCAGTACTGAACATCCCTCCTGTAATTGT
ACATGCTCCCATAGCAATAACATATTTTGGTTCGGGCATT
TGCTCATATAGTCTCACTAAAGAGGGGGCCATTTTCATTG
TTACTGTTCCAGCTGTTAAAATTAGATCCGCCTGTCTAGG
ACTCGATCTTGGTACTAGCCCATAACGATCAAAGTCGAAT
CGTGACCCTATTAGGGAAGCAAATTCAATGAAGCAACAAC
TGGTACCATATAGAAGCGGCCATAAACTAGAGAGTCTTGA
CCAATTTGAAAGATCATTTAATGTAGTTGAAATAACCGAA
TTTTGGGCTGTTCGGTCAAGTAAAGGAAACTCAATGGAAT
TCATAACAGTCTCAATTTTTTTTCCCCGTTTTCTTTGTAT
TGTCTGAATATTCAGGAGCTAAGACCATTCCAATGCCCCC
TTTCGCCATGCACAAACTAAACCAACAATTAAGATAAGTA
CAAAAATTAAAGCTTCCACAAATACAGATACACCCAATAT
ATCGAAACTCATTGCCCATGGATAAAGAAAAACCGTTTCA
ACATCAAAAACAACAAAAACTAAAGCAAACATATAATAAC
GGATTCTAAATTGTAACCAAGCGTCGCCCATTGGTTCTAT
ACCCGATTCATAACTAGAAAGTTTCTCTGGCCCTTTGCTA
ATCGGGGCTAAAACTCCCGAAATGAAAAAGGTCAAAATAG
GAATAAGACTCGATATTATTAGAAATACCCAAAAAATATC
ATATTCGTAAAGCAGAAACATAGATAGACTCCTCTGGACG
TGGAAAATATACAGGATTGCTCGATTCAAATTGTCAATTC
ATCCATAACTTTTTAGTCAAAACAAACACAAATTCGTTTT
GATCGAATTTACTAGTTTCCGTTGTTTACTGTGGGGGATA
TCGCATTTCAGGGTGCAATCTTATTTCCATTATATCGCTT
TTTCTTTTTTATTTAGTATAACTCGATCTATGTCTTACTT
TTATACAAGTTCTTTTTTTCGCCTAAGGTTCTCTAAACTA
AAGTCTAAACTAAACAAAGGGAATTCTCATTTTTTGTTTC
GAATTTTTAACTTATTGTTCTAATTGAATAAAATAAATCG
AAAATTCAATTGAAATTTCCATTACTTTCATTAAACTTAA
ATAAAATAAAAAAGAGAATCGAAATGAATATTATAAAATT
TCAATGAATTTTCATTAATCATTTTTTTTTTTTATTTTCT
ATTAGTTTTATATTCTAAAAAATTAGTAATTGTAAATATT
AATTTGAATAAATTTTTGAATTCGTTTTTTTTTTTAATTC
GTTTTAGGGCTATACGGACTCGAACCGTAGACCTTCTCGG
TAAAACAGATCAAACTCTTTTTTATTATCAAAATGATCTG
AACTGTTTCAAAGACCCAACATGCATTTTTGTGCATTGGG
CTCCTTCATTAACTGATGAAAATATCAGCTAGTCTGCCAT
ATTTTTTCTTTTGATAGAAAAATAAGATGGCTCCACGCGC
TCGGATTACTTATTTTGCATTCTAATCCAAGAGCACTACC
AAAGTCTTTCAAAGGTACGGTTATCTTGACGTAGGTCTGC
CTCTGGCCTATATCAACCTAAGTTAAATGAAGTCTCTATC
GTTCTTCTTACAAAATGAAATAGGAAACTTAATACACCTT
AAAGTTCATAAGACGAAAAGAGATTGTTTGAGTTCCTTAT
ACTCATTAGGCCTAGCATTGACTAGACTAAATATTCACCT
TATCAATATCTCAAATCCAGGATAGGGTCTATTTGGCACC
TATACGGGCACTCCAATCGAACCGAACCCTTTGTCAGGCT
ATTGTTCCCTTAAAGTTCTGGGTAAGACATCAACTTTTCG
ATTAAGATCCCCATTCTTTTGATTTCATTTTATGATGGGT
TCCCTTTGAAAAACATTGGCGCACGTGTAAACGAGGTGCT
CTACCAACTGAGCTATAGCCCTTATTACTTATAATACATA
CTTATTGCTTATGATACATATTTTATTACATATTTTATCA
TGTAGCTAATTTCTTGTCAAGATGGATATTCGATGATCGA
ACATCATAAATCTTTGATCCGTTTCGGCGGTATTGCTTCT
AAGGAATATTATATTTATAATCCATCAAGGGAATGGGTTC
CATTTTGTTCTCTTTGGGACGAGAACTGACCTACTTAACT
CAGTGGTTAGAGTATTGCTTTCATACGGCGAGAGTCATTG
GTTCAAATCCAATAGTAGGTAGAACTTATTAGATACTCAG
TATCTAATAAGTTTTTTGAACCACCCTCTTTTAGTTTATT
GATTTTGCATCTTTGCTATTTCATTTTTGAATTTCTTTTA
CTTGCATCAAAATTGGGCTTTGCTTGATTGTATTTGATTT
GATTCACTTGACAGAATAAAAATAAGGTTTGAAACCTGAT
TATTCGAACGTACCAACTTAGTTATGAAATCAAACCGCAT
TGAGAGCCTCCACTCGTGTCCTAGCTCGCCGGAGAGCTAG
ATTTGCTTCAATTATTTGTCTCTTTCCTTCAGCCTTTTTC
AAATTAACTTCTGCTATTTCAAGAGTTTGTTGAGCTTCTT
GTGCATCAATATCACTACCCTTTTCCGCATCATTTACTAA
AACTGTTATGTCATTATTGCCTATTCTAGCAAAACCGCCC
ATCAGAGCCATTGTTAACCACTGGTCATTAAGGCGTATTC
TTAAAATACCTATATCTACAGCTGTGGCAATAGGGGCGTG
GTTGGGTAATACGCCAATTTGACCACTATTAGTAGATAAA
ATGATTTCTTTCACTTCTGAATCCCAAACAATTCTATTAG
GGGTCAGTACACAAAGATTTAAGGTCATTTCTTCAAATTG
TTCTCCATTTCTAGGTTCATAGCCTTCGCGGTAGCTTCAT
CGATATTACCTACTAAATAAAAGGCTTGTTCAGGAAGACC
ATCTAACTCTCCGGAAAGAATCAATTGAAATCCTCTAATT
GTTTCTGCCAGACCAACATATTTCCCTGGAGAGCCAGTAA
AAACTTCTGCTACGAAGAAGGGTTGTGATAAGAAACGTTC
AATTTTTCGCGCCCGTGCTACGATTAAACGATCCTCTTCG
GATAATTCGTCTAACCCAAGGATAGCTATAATATCCTGAA
GTTCTTTGTAACGTTGCAAAGTTTGCTTCACTTTTTGCGC
GGTTTCATAATGTTCCTCACCAACGATCCGAGGTTGAAGC
ATGGTTGATGTTGAATCTAAAGGATCGACTGCTGGATAGA
TACCTTTGGCAGCTAATCCTCTTGATAGTACGGTAGTAGC
ATCTAAATGTGCAAATGTTGTAGCAGGCGCGGGGTCGGTT
AAATCGTCTGCAGGCACATAAACTGCTTGAATAGAAGTTA
TGGACCCCTCCTTGGTAGAAGTAATTCTTTCTTGTAAAGA
ACCCATTTCAGTACTCAGGGTAGGTTGGTAGCCCACAGCA
GAAGGCATTCGACCCAATAAGGCCGAGACTTCGGACCCTG
CTTGGACGAAACGGAATATATTGTCGATAAATAGAAGTAC
GTCTTGTTCATTAACATCTCGAAAATATTCTGCCATAGTT
AGGGCAGTCAAACCAACTCTCATACGAGCTCCTGGTGGTT
CATTCATCTGACCGTAAACGAGAGCCACTTTTGATTCTGC
AATATTTTCTTCATTAATCACTCCAGATTCTTTCATTTCC
ATGTAAAGATCATTTCCTTCACGAGTACGTTCACCCACTC
CGCCAAATACGGATACGCCCCCGTGCGCTTTGGCAATATT
GTTAATCAATTCCATAATGAGTACTGTTTTACCCACCCCA
GCTCCTCCAAACAGTCCTATTTTTCCCCCACGACGATAAG
GGGCTAAAAGATCTACTACTTTAATTCCGGTTTCAAAAAT
AGCTAATTTTGTATCTAACTGTATAAAGGCGGGCGCGGAT
CTATGAATAGGAGCTGTTGTACGGGTATCTACCGGGCCTA
AATTATCAACGGGCTCCCCAAGCACGTTGAAAATTCGTCC
CAGAGTTGCTCCACCTACCGGAACACTTAGGGGTGCCCCC
GTGTCAATCACTTCCATTCCTCTCGTTAGACCATCTGTGG
CACTCATAGCTACAGCTCTAACTCTATTATTTCCTAATAA
TTGTTGTACTTCACAAGTTACATTAATTGGTTGACCAACA
GTATCTTTACCTTTAACTACTAGGGCGTCATAAATATTAG
GCATCTTGCCTGGCGGAAAGGCTACATCTAGTACCGGGCC
GATGATTTGGACAATACGCCCCAGGTTTTTTTTGTCAAGC
GCGGAAATCGCAGAACCAGAAGTAGTAGGATTTATTCTCA
TAATAATTAATAAAGAAAATATTTTTGCTAAAATAAAAAT
TATCGAATTCAAACCAAAAACAAATAGCCGACAGCGAGTC
GATCGGTTAATTCAAGTTAATTGAATAAGACATGAGAGTT
AACAACCCATTTGATTGTTATCATTCAATTGAATCCAATT
CAATTGTTTCAATAAAGAAACAGTGAATTTGAAAAATAGG
TTTTTCAAATTTTTAGAATCTCAAGTGGATGAATAAGAAT
CTTGCGAAAGCCTTTCATTTGTTTATCATGATAGATAATC
CCATCTATATTATCTATTCTATGGAATTCGAACCCGAGTT
CTATTTACATTACGATTCATTAATTTCTATCGGATTCAAA
AAGGGTAAATTGGGTTGCGTTATATATATGAAAGGGTATA
CAATAATGATGTATTTGGCAAATCATATGGTCTAATAATC
AAACATTCTGATTAGTTGATAATTTTAGTATTGGTTGGGA
ATTTTGTGAAAGATTCCTGTGAAAAATTGCATTAACAACG
AATTCGTGTCGAGTAGACCTTGTTGTTGTGAGAATTCTTA
ATTCATGAGTTGTAGGGAGGGATTTATGTCACCACAAACA
GAGACTAAAGCAAGTGTTGGATTCAAAGCTGGTGTTAAAG
AGTACAAATTAACTTATTATACTCCTCAATACGAAACCAA
AGATACTGATATCTTGGCAGCATTCCGAGTAACTCCTCAA
CCCGGAGTTCCACCGGAAGAAGCAGGGGCCGCGGTGGCTG
CCGAGTCTTCTACTGGTACATGGACAGCTGTATGGACGGA
TGGACTTACCAGTCTGGATCGTTACAAAGGGCGATGCTAC
CACATCGAGCCAGTTCCTGGAGAAGAAGAGCAATATATTG
CTTATGTAGCTTACCCCTTAGACCTTTTTGAAGAAGGCTC
TGTTACTAACATGTTTACTTCCATCGTAGGTAATGTATTT
GGGTTCAAAGCCCTGCGCGCTCTACGTCTGGAAGATTTGC
GAATTCCCATTGCTTATGTTAAAACCTTCCAAGGACCGCC
TCATGGCATTCAGGTAGAGAGAGATAAATTGAACAAGTAT
GGTCGTCCCCTGTTGGGATGTACTATTAAACCTAAATTAG
GTTTATCTGCTAAAAACTACGGTAGAGCAGTTTATGAATG
CCTTCGTGGTGGACTTGATTTTACCAAAGATGATGAAAAC
GTGAACTCCCAACCATTTATGCGTTGGAGAGATCGTTTCT
GCTTTTGTGCCGAAGCACTTTATAAAGCGCAGGCTGAAAC
AGGTGAAATCAAAGGGCATTACTTGAATGCTACTGCAGGT
ACATGCGAAGAAATGATGAAAAGAGCTATATTTGCTCGAG
AATTGGGAGTTCCTATCGTAATGCATGATTACTTAACAGG
GGGATTCACTGCAAATACTACCTTGGCTCATTATTGCCGA
GATAATGGCTTACTTCTTCACATTCACCGTGCAATGCATG
CAGTTATTGATAGGCAGAAGAATCATGGTATGCACTTCCG
CGTACTAGCTAAAGCGTTACGTATGTCTGGCGGAGATCAC
GTTCACGCCGGTACTGTGGTAGGGAAACTTGAAGGCGAAA
GAGATATCACTTTGGGCTTTGTTGATTTACTGCGCGATGA
TTATATTGAAAAAGATCGCTCCCGCGGTATTTATTTCACT
CAAGATTGGGTCTCTATGCCTGGTGTTCTGCCTGTGGCTT
CAGGAGGTATTCATGTTTGGCATATGCCTGCTCTGACGGA
GATTTTTGGAGATGATTCGGTACTACAGTTCGGTGGAGGA
ACTTTGGGACACCCTTGGGGTAATGCGCCAGGTGCTGTAG
CGAATCGAGTAGCTCTAGAAGCATGCGTAAAAGCTCGCAA
CGAGGGGCGTGATCTTGCCACTGAGGGGAATGAAGTTATC
CGCGAAGCTACTAAATGGAGTCCTGAACTGGCGGCTGCTT
GCGAGGTATGGAAGGAGATCACATTTAATTTTGCAGCAGT
GGATACATTGGATCCGTCGTAATTACCTTTTGTTCTCTTA
GTTTTAGTTGAATTGAACTTTAACTCGGCCCAATCTTTTA
CTAAAAAGGATTGAGCCGAATACAAAGATTCTATTGCACG
TATTTTCGATAAATACAGACTTAATCTAAGTAGAAAGGAT
TTGAAATACAAAGTCGACGAATTAAATCTTTCTAGTGCTG
TCTTGGATCCACAACGAATCCTATGGATTCTTAGGATTGG
TATATTCGTTTCTATTCTTAAGTTTCCTTGAAACAAAACA
AGGCTTTTCTTTTCTACCCATCCCGTATATTGTCCTTTTA
TTAGTTAGTTCTTAGACGAGATTTTCCGAAAAAAATGATT
TCGAATTTATACAAGAAAACAAAAAATTCTTTTTTTTTAT
ACGAATTTGACATGACCGAGGAGAAAATACTCTTTATTAT
TTTAGTTATAAAGAAATTTTAGTTATAAAGAAAAAGTGTT
CTGGCATATTCACCTCACAGCTGGCATAGCCATATCCTAT
TATAGTGAAATATTGCCGTCGATTTATACAAAACAACAAA
GAATTTTTTTTTTTCAATATTCAAACTCCTTACTTATTAG
TTACTAACGAATTCTAGTGATTGAGTTTCTCTGTTTATTC
TGATAGATAGGAAATAAGATATTCAAATAAAGAATTTTGG
ATCGAATGACTATTCATCTCTTGTATTTTCATGCAAATCG
GAGGCAAGAAAACGCTATGGAAAAATGGTGGTTTAATTCG
ATGGTGTTTATGTTTAAGAAGGAGTTCGAATGCCGATGTG
GACTAGATAAACCAATGGACAGACTTAGTCCTATTGAAAA
AAATACCAGCGAAAGCCACAATACGAGTGTAAAAGCTACG
ACTAAAAGGATTCAGGGCTGGGTAGGTCGGCACGATGACA
GTCGGAATTTTATCCCCGATGACACCCTTTTAGTTAAGGA
TAGTAATGGAGACAGTTATTCCATATATTTTGATATTGAA
AATAAAATTTTTGAGATTGACAACAATCATTCTTTTGGGG
GTGAACTAGAAGGTTCTTTTTATAGTTATCAGAATTCTAG
TTATCTCAATGATGGATTTACGATTGAAGATACCTACTCT
AATCGTTACCTGTATGATACTCAATATAGTTGGAATACTC
ATATTAATAGTTGCATTGATGGTTATCTTCAATCTCAAAT
CTGGATTGATACGTCCATTGTAAGTAGTAGTGATAATTAC
AGCGATAGCTACATTTATAGTTCCATTTATGGTGAAATTA
GAAATAATAGCGAAAGGGAAGGTTTGGGTATACTAACTCA
CGCGAAGGTTAGTGATTTTACTTTAAGAGAAAGTTCTAAT
GATCCCGATGTGAGTCAAAAATATAGGGATTTGTGGATTC
AATGCGAAAATTGTTATGGATTAAATTATAGGAAATTTTT
GAAATCAAAAATGAATATTTGTGAACAATGTGGATATCAT
TTGAAAATGAGTAGTTCAGATAGAATCGAACTTTCGATCG
ATCCCGGTACTTGGGATGCTATGGATGAAGACATGGTTTC
TCTGGATCCCATTGAATTTCATTCTGAAGAAGAACCTTAT
AAGGATCGCGTTGATTCTTATCAAAGGAAGACAGGATTAA
CTGAGGCTGTCCAAACTGGTATCGGCCAACTAAATGGCAT
TCCCGTAGCAGTTGGGATTATGGATTTTCAATTTATGGGG
GGTAGTATGGGATCCGTAGTCGGGGAAAAAATTACCCGTT
TGATTGAGTATGCTACCAACAAGTTTTTACCTCTTATTAT
AGTATGTGCTTCCGGAGGGGCTCGCATGCAAGAAGGAAGT
TTGAGCTTGATGCAAATGGCTAAAATTTCGTCTGCTTTAT
ATGATTATCAATCAAATAAAAAGTTGTTTTATGTATCAAT
CCTTACATCTCCTACTACTGGTGGGGTGACGGCAAGTTTT
GGTATGTTGGGTGATATCATTATTGCCGAACCCAATGCCT
ACATTGCATTTGCGGGTAAACGAGTAATTGAACAAACATT
GAATAAAACAGTACCCGAAGATTCGCAAACGGCTGAATAC
CTATTCGAGAAGGGTTTATTCGACCTAATTGTCCCACGTA
ATATTTTAAAAAGTGTTCTGAGTGAGTTATTTGCGTTCCA
TGCTTTCCTTCCTTTGAATCAAAATGCAATACAGAACTAA
GTAAAATTATTTGTTATTTGTTTTTTAGCAAATGAGTAGT
TAGTTTATGGGAATAAAAGTAACTAAGAATGGAATTTTTG
TTGTTTTCATACGATCCAACTGTAGAAAGAATCAAAAGGT
TCGTATAATTCTTTTTTTAACTATATTTTGATTACTAATT
AAAAAGTCTTTATCAAAAAAGGGTGAATTTTTCAAATTAG
GAAAACAAAACGAATTTATTCTTATCGTATTATCGTACGA
ATATAATTAAAATTGAAAAAAAAAAAAATAGAGATTTTTT
TCTTTTTCTCTATTTCCATTTAGCGAAAATCCTGTTTTAG
CTACCAACTCCTATTGGTTCGGATTCTAATGAATCTTTCA
ATAATGTTTAAGAAACTCTTTCTTTATTAATATTAAATTA
GAAGACACGAAGAAGAATAAAAGACAAAAAAATCAAGAAC
AAAGGGGGATTCCCCTGCATATCTTTCGTGTAGAAAAATG
AATAAGTTCATTTAGTTAGTTCTATATTTCTTGTGTTTAT
TCTATATTCTAGATATTAACTTAGATATTTAACTCTATAT
TTATCTATATTTATCTATTATAGCTATATTTATCTATTAT
AGATGGTTATATTATAGATAGTTAGCTCTATACTAAGAAT
TTCAAATTGAATTAAATATTAAATTCATAATAAAAAATTC
ATAAGAATTCAAATTCTTAATTATAATTTAGTATAACATA
TTTTTATTTATAAATAAACAATAATAGGTACAAACAATAA
ATTGAGGCACCCACTTTATGACAACTTTCAGCTTTCCTTC
TATTTTTGTGCCTTTAGTAGGCCTAGTATTTCCGGCAATT
GCAATGGCTTCTTTATCTCTTCATGTTCAAAAAAATAAGA
TTATTTAGATCCAGTGGGGCCTAATTTCTTCCATTTTTTT
TTTTCAAAACTATGATTTGTATCATAACACAGATATCTAT
TTAATAGAATTCGGTATAACATGTGATTTTTGCCGCATAT
AAAGATAAAGTTAAAGTAAAGAATTCTAACGCCTGCATGA
TATATGAGTAAATGAATTCTCGCTGCTTTTTAAATCGCCC
AGGACGACGAATGGCTGAAAGAGAAAGACGAAAGCCCGCG
CATCTCTATCTATAGCGGGATCATATATCTGATGACTTAC
TCCACTTACTCGTAAAGGGTCTAGTGCTAGTTGATGAGAG
TTACTTGGGAAACAAAAAAAGTAAAGTCAAATTAATTTGA
GGTATGCTCTAAATTCCAATAAAATTTAATCGGATCAAGT
ATGAGTTGTCGATCAGAACATATATGGATAGAACTTATAA
TGGGGTCTCGCAAAATAAGTAATTTCTGCTGGGCCTTTAT
CCTTTTTTTAAGTTCATTAGGATTCCTATTGGTTGGAACT
TCGAGTTATCTTGGAAGAAATTGGATATCTTTTTTTCCGC
AAGGGATTGTGATGTCTTTCTACGGAATCTCGGGTCTCTT
TATTAGTTCCTATTTGTGGTGCACAATTTCCTGGAATGTA
GGCAGTGGTTATGATCGATTCGATAGAATCGAAGGCATAG
TGTGTATTTTTCGTTGGGGATTTCCTGGAAAAAATCGTCG
CATATTGCTCCGATTCCTTCTAAAAGATATTCAGTCCATT
CGAATAGAAGTTAAAGAGGGTATTTATGCTCGTCGTGTTC
TTTATATGGACATCCGCGGACAGGGAGCCATTCCTTTAAC
TCTTACTGATGATAATTTGATTCCACGAGAAATTGAACAA
AAGGCTGCTGAATTGGCCTATTTCTTGCGTGTACCGCTTG
AAGTATTTTGAGAAATCCGTGGAAAAGAGATGCCTTTCTC
AGCAGGAGGGAAAAATTAAAAGAATCTTCCTTTTTCGATA
ACATAACAAAATTTAGGTGTGAAGTTTCATCAAAAGGCTC
ATTCGAGCCAAAGCGGGTGCAACAACCATAAAATGAAACC
CTTTTTGTGGTTTTTTATGCATATGCAAGTAACAAATCGA
AATAATTCATATATCAAACCATTTCGGTATAAAGAAATTG
ATCCTTTTTTGTTAAGTTTAATAATTGTTGGAATTACTAC
TTTAGATCCAGATAAATCCTATCTTGTAAATTTTTTTCAA
TCGAAGTTTCTTTTTATCCTTTATTTTGTGTTCGTTAATA
ACTAACCCAAAAAGAACAATTCCATTTCATCACTAGTCAA
TTTCGGTTCTGTTTTGTCACGTTGATTGTCGTAATCTCTT
TTCGTCAATTATTCTATTCCTGACTGTGAGTAAGCCGTGA
ATTTGTTTTGAAATATTGGCTATTTTGATACAACGGGAGT
TCTTTCGTCTTAAACTTTAACTAATATTCATTACTTAAGG
GGGTTCTTTCAATTCTTCATACAAATACAAAGGAGGCAAT
TGTTGACCGATTGAGATATCGTGAAACAATAGTTGTTTAG
TATTTCTTCATTCGAAGTGGCTTCTTAGTTGATTTCTCTA
TTCTTTCTAGATTCAATAACAACAAAGAAAATCAATTGAA
TTTATAGGTTTCATATCTTGTATATAACTCATGCGTGAAA
GAAATATTCAATTGCATAGAGTCAACAAATGAGGTGGGTT
GATTAACAATTCACCGATCAAAAAATGACAAAAAATAAAG
TATTTACCCCCTCCTTAAAGCTTATATTTATAGTATTTTT
GCCCTGGTGCCTTTCTCTCTCATTTAATAAAAGCCTGGAA
TCTTGGGTCACTAAGTGGTGGAATGCTGGGCAATCCGAAA
TTTTGTTGAATGATATTCAAGAAAGGGGAATTCTAGAAAA
ATTCATAAAATTAGAGGAACTCCTCGTCTTGGAGGAAATG
ATCGAAGAATACTCGGAGACACACCTACAAAAACTTCGTA
TAGGAATCCAAAAAGAAATGATTCAATTAATCAAGATACA
CAATGAGGATGGGATCCATACGATTTTGCACTTCTCAACA
AATATAATCTGCTTTTTTATTCTAAGCGGTTATTCTATTT
TGGGTAATCAAGAACTTGTTATTCTTAACTCTTGGGCCCA
GAAATTCCTATATAACTTAAGCGACACAGTCAAAGCTTTT
TCTATTCTTTTATTAACGGATTTATGTATCGGATTCCACT
CACCCCACGGTTGGGAACTAATGGTTGGCTCTGTCTACAA
ACATTTTGGATTTGTTCAGAATGATGAAATTATATCTGGT
CTGGTTTCCACTTTTCCAGTCATTCTGGATACAATTTTAA
AATATTGGATTTTTCGTTATTTAAATCGCGTATCTCCTTC
ACTTGTAGTTATTTATCATTCAATGAATGACTGATAGAGG
ATCTACTTAGATATTAATCTAATTAGAATTAGAACGTTTG
TAACTTTGTAGTTGTATCTAACTAAATCATTAAAAATCGT
ACTTAGGCTTTCTATTTCGACCCATTTGGGAGGTTCATCT
TAAATTATTCCACTAAAATATTATTCCATTTAATTTAATT
TATTCCCCAGTAACTAGCAGAATCGTGGATAGGAAACTAT
ACTAGCGACTTACCCCATTTATTGTAGAAATTTTGGGATC
AAGATTGGACCATGGAAACTAGAAAGACTTTTTATTGGAT
AAAGGAACAGATTACTCGATCTATTGCCGTATCGCTCATG
ATATATATCATAACTCGGACAGCCATTTCAAATGCATATC
CTATTTTTGCACAACAGGGTTATGAAAATCCACGAGAAGC
GACTGGGCGTATTGTCTGTGCCAATTGCCATTTAGCAAGT
AAGCCTGTCGATATTGAGGTTCCACAGGCGGTACTTCCTG
ATACTGTATTTGAAGCAGTTGTTCGAATTCCTTATGATAT
GCAACTAAAACAAGTTCTTGCTAATGGTAAAAAGGGGGGG
TTGAATGTAGGGGCTGTTCTTATTTTACCGGAAGGGTTTG
AATTGGCCCCTTCCGATCGTATTTCTCCCGAGATTAAAGA
AAAGATAGGCAATTTGTCTTTTCAGAGCTATCGCCCCAAT
AAAAAAAATATTCTTGTGATAGGACCTGTATCCGGTCAGA
AATATAGTGAAATCACCTTTCCTATCCTTTCCCCTGACCC
TGCTACTAAGAAAGATATTCATTTCTTAAAGTATCCTCTA
TACGTGGGCGGGAACCGGGGAAGGGGTCAGATTTATCCCG
ACGGGAGTAAGAGTAACAATACAGTTTATAATGCTACAGC
AGCAGGTATAGTAAGCAAAATCATACGAAAAGAAAAAGGG
GGGTATGAAATAACCATAACAGATACGGGTGGACGTCAAG
TGGTTGATATTATCCCCCCAGGACCAGAACTTCTTGTTTC
AGAGGGCGAATCCATCAAATTTGATCAACCATTAACGAGT
AATCCGAATGTGGGCGGATTTGGTCAAGGGGATGCAGAAA
TAGTACTTCAAGACCCATTGCGTGTCCAAGGCCTTTTGGT
CTTCTTGGCATCTGTTATTTTGGCACAAATCTTTTTGGTT
CTTAAAAAGAAACAATTCGAGAAGGTTCAATTGGCTGAAA
TGAATTTCTAGACTTTCGGATTTATTGACAAGGATGTTGG
GTGGGGCTTTCCCCTCTTAACTTTTTTTTTGCAAATTGGG
ATGATGTGGTTATCTTACTACTGCCATATTTCAATATGAT
AAAATGTATCAAGAATTTTGTTTTCGATTCAAAATCTAAT
CTAATTGGATTAGATACTAGACAGACGTAATCGGTTATGT
TATATAGAACGGATAAATGCGAGAAACGTATAATGCTAGG
AGAGAGTATTCGTTTTTCGAGTAGTCTTCGACACAAGAAA
GGGAATTTTCGAAACTCTTTCTTGTGCCGAAAGAGTAATG
ATTCTTGATCCTGTTCTTCGATGATTCCTAGTCTTGTTTT
TAATTTTTCCCGATGTAGCAGAAAACTTTTTCGATTTATT
ATGAGATAATATAAGTATAAGAGGCAGTGGGCAAATAAAA
AAAAAAAAACAAGAGGGGGAATTTTCTTAATTAAATAGGA
CTTATTATAAAAGTCTCAAAATTTTCAATTAGTATAAATA
GAAAATCAATATAATTTATACAATATCGAATCTTTATACA
ATATCGAATCTAAGAAAATATAAAAATAAAAATATATAAA
TATATATATATATTCTATCCTCCAAGGAATTGAGTAATTC
CTTCTTTCTTCTAACTTTGAAATGAAAGTACTGCTAGATG
CTAGCAAGGGGCGGGTGTTCTGAATCAATTAATGAAGCTC
ATTTTTCAAAAACATTATCAGAACCGAAGTTTTTGAAATA
GCCGAAAAGGAAATCTATTTTGTCAGTTAGACGAAAACAA
ATAGAAAAAAAAAAAAGAATATTTAAGAACTCAACGGGTC
TGTCCCCCTCAAATCAGACAAAGAAAGAGGGGAATCCCGC
CGAGTTCTTACGCTTTCATGTCTATAACTCAATTTATTCG
ATTACTATAGGGATGAACCCAATCCGGAATATGAACCATA
AAAGAAAACACCTATTAACCCGATCACAAGAATACCAGTT
ACAGTACCTATTATCCAAAGAGGAATTCTTCCAGTAGTAT
CGGCCATTTACCCCACTTCACTCCGTATTTCATCAAGTGT
TCGTGCTAGAGACATAAACAGTCATGGATAATTATTAGAT
GAGATCCTTCCGAATGCGCTAAGAGAATCCCTAGAATTCT
TATAAATTCTCTTTCATTTTCTTAATTGAAGAAATAATTG
GAAAATAAAACCGCAAGTACAAAAATGAGTAATAACCCCC
AGTATAGACTGGTACGATTCAATTCAACATTTTGTTCGTT
CGGGTTTGATTGTGTCATAGTTATAAAATTCGGATATAGG
TTTATCGTTGGATGAACTGCATTGCTGATATGGATCCCAA
AAAGAAGACGGTAGGGACAGCCAATCCGTGAACAGCCAAC
CATCGTACTGTAAAAATTGGATAGGTTCGATCTATAGTCA
TTAGGCCCTCCTAAAAAGATCTACTAAATTCATCAAGTTG
TTCCAAAGAATCAAAACGGCCAGTTATTAATGGAATTCCC
TGTCGATTTTCTGTGAAATACTCGTTTGGCCTAGGGCTTC
CAAACACATCATAAGCTAAACCGGTGCTGACGAATAGCCA
ACCCGCAATGAAAAGGGAAGGTATAGTAATGCTATGAATG
ACCCAATATCGAATACTGGTAATAATATCCGCAAACGAAC
GTTCTCCTGTGCTTCCAGACATGCTGAGCTCCACATATTC
TTGTACAGTCAAATGGGATTGATATTGATTTCGTAAAAAA
CGAGATCAGTAAATGTCAATTCACTGAAATCGAATTTTAG
TGAGATCGTCAATATTGTACCGATGGCGTCTTTAGAGTAT
ACCGAATCAGTATAATTATCTTTCTTCTGACACAGCAACG
CAATTTTAATCAGGAAGTGTTAAATAATTTCTTTTTTGCT
TTTACCTTTCTTTGTTGATGTAAAATGATGCTCCATTCAA
TAGAAAATTTTTCCAATGCAAGAGATTATTATATTCTTAC
CCTACTTTAAATAGATGGGAGATTCAGCAATTTGCGTTCG
TAGTTTTATAAGTCATTTTTTTGTTGGAATTTTTTGTTAT
TTTAAAGAAATAGGTGTGATGCAGTCTTGTATTCGATGGA
GGTCCAAGGATCTAGCTACAAGCATCGGTCTTTCGAATAG
GAAATTAAAAGATAAAATGTGAACCGATAATCGAAATTAC
TAGTTTTAGAACTTGGTTGAACCAAAAAATATTTTTTTGC
ATGATTGTCTAATAACTTTATTTCTTCTCAGTTGTTCAAG
ATATTATCTGAATGAACCTATTGTTGAATCTAATGAGTTA
AACGTAAAGTAAAGTTAAAAGTTTTATTTTATTTATTTTC
TTAAGGTTACTCTTCGCTCTAAAATCACCAATAGAATTAA
ACAATAGAAGAAATGATCAAAATAGAAATGATTTTAGTCC
ATACTAATTTCAAAAGAGTTTCATTGTTGAATGAAGTTAT
ACGACTCATCTCGTATGATTAGTTTACCAAAAAGTTACTC
AATGAATTGGTTGATTAAAATTCCAGGATGGGTAGATGTT
ACAGATGATGAATTTATTTCATTTTATATACTTGTTACTT
TTTCTTTCTTGGTGCCATCTATAATGATAGATGAATAACA
AACTTTCAATTGAACTTATTCGTTCAGTTGGGGTATCTCC
TATTTTGCAAAAATTGAAATTTAGGTACGTGCTTTCTAAA
CATATGTATAAAAAAACTATTTCATTTAGCTCCTTAATGT
TTACTATAACTAGTTATTTTGGCTTTCTACTAGCAGCTTT
AACTATAACCTCAGCTCTATTTATTGGGTTGAGCAAAATA
CGACTTATTTAAAATGAATATTTGAAATGAGCAATTCATA
AAACGAAATCCTTCAATTGATAATTGGGACGATACGTAAT
TATCGAATCGTCCCAATTATCAATTGCTGGTCATTGAGAT
TCATATCAATTCGTATTACTATTTAGGTATAGATATTCTT
TTTTTTTCTTTCAAACAAATTGAAATGATTGAAGTTTTTC
TATTTGGAATCGTGTTAGGTCTAATTCCTATTACTTTGGC
TGGATTATTTGTAACTGCATATTTACAATACAGACGTGGT
GATCAGTTAGACCTTTGATTAATTATTATCTCTTTTTTTT
GATTGACCTCCTCCTTTCTTTTTTTTAATACACAGGAGGT
CAAATTCCTATTGCTGTGCAAATTACTGAATCTAGATCTA
GCTCAGTCTAATTTTGCCCTAAGACGAAACAATCACGCTC
TGTAGGATTTGAACCTACGACATCGGGTTTTGGAGACCCA
CGTTCTACCGAGCTGAACTAAGAGCGCTTTCTTATCCAAA
TAGACGATAAAAAGGGGATTTATGGATAGTATCATAAAAA
TGAAAGATTATGTCCAATTTGAAACGATCTCAGGTGATCC
CCCATTACTGCTACTTTGAGCAGTAATGACTAGGGATGAC
AGGATTTGAACCCGTGACATTTTGTACCCAAAACAAACGC
GCTACCAAGCTGCGCCACATCCCTTCCATTGTTCTACAGT
GTCATTGTATAGAATTACTGTCTTATTTTCCACATTGTTA
TTTCGTCCATTGATATACATAATTTTCTCCCCTTTTGGTC
TTTTTGGTCTTATTTAACCTATTATTTAATATTCTATATT
AATTATATACAAAACGAAATAAGTATTCTATTTGTCGTAA
ATGCGCGGCAAGATTTTAATTTTAAGATTTTACGAAAAGG
CAAAATCTTATTTAACAGATCATTGTACAATTAAATTTAA
CTTAAGGATTAGGTGTATAACTTTAACCGGTCCTTAACTA
CATATGCGTCTGATCATTAACTACATATGCGTCTGATCAT
ATATGCATTATCTTTATTTTAATTTTATGTATTACACTAA
ATAAAACTAAAAGGGAGGTTTCTCAATGCGAGATTTCAAA
ACATATCTCTCCGTGGCACCAGTACTAAGTACACTTTGGT
TCGGGGCTTTAGCAGGTCTATTGATCGAGATTAATCGTTT
TTTTCCGGATGCGTTAACATTCCCCTTTTTTTGATTATAG
TTGAAGATTAAAGATACAATTAAATATCCGTGACTAATCG
CTCTTCTCCTCTTTTCTCTTTTTTACCTTTTTTCGAATAA
GGAAGGAAAGAGAAAAAAGAAAAGGAAGGTGGATTCAACA
TCTGCGAGACTCGAGTTCAAGTTCGAATTCTCGAATTAAA
TTGAAATTAAATGTAAATGAATATTAACCATAGAGAGATA
GGGTTAGAATCGAAACTTCGCAGAATATAAGGAAAAGGTA
TTCCAAGATATTTAAATGAAAACTAGACTGTACTTCGATT
TGGAATAGAATTTAGAAATTTTTGTATTACTTATTTTTTT
TAATATAACTTTGATTTACTATAGTAGCACTTTCATTTAC
TATAGTTGTTAGAATTGACGTTGTTAGAATTGGATTTAAA
GTTATTAACTTCTATTTTTTCCTTCGTTTGGAATCGAAAA
TAAAAATATGAGTAAATAAAAAATCTAAAGTCTAAAGGAA
GGGAGGATTCAAGGCCAAGGGTAAAGATGTACGAGTAACG
GCGATTTTGGAATGTAACAGTTGTGTTCGAAAAAGTGTTA
TTATATAGGATTAGGATATCAGCGGGCATTTCCAGATATA
CTACTCAAAAGAACTGGCGCAATACGGCTAATCGATTCGA
ATTGTACCCTTATTGCTACAAGCATATGATTCATGAGGCG
ATAAAGAAATAGATTGAACTGAATATCTCCTTTCAAGAAA
GGGTATATAAAATAACTAAATTCGATTTTAATTAGGGTAG
CTTTAACTTTCAAATGAATTAGAATTAAGAAATAGGATTT
TGAGATACGGAATAAACAAAAACAAACAAACCATGGATAA
ATCCAAGCGATCTTTTCTTAAATCCAAGCGATCTTTTCGT
AGGCGTTTGCCCCCGATTCAATCGGGGGATCGAATTGATT
ATAGAAACATGAGTTTAATTAGTCGATTTATTAGTGAACA
AGGAAAAATATTATCTAGACGGGTGAATAAATTGACCTTG
AAACAACAACGATTAATAACTATTGCTATAAAACAAGCTC
GTATTTTATCTTTGTTACCCTTTCTGAATAATGAGAAACA
ATTTGAAAGAACTGACGAGTCGATTGCTAGAACTACTGGT
CTTCGAACCAGAAATAAATAGGATTAATCTTTCTTCACTT
GACTCATCATAATTTTAATCCGAAGTCAAACGCAGATTAG
TGTTTTTTCGACGATCTAGATTTCATTATCGTGTGGTAAG
AAAAAAACAAATCGGAGAAAGCTTTTTTATTGAATGCGTT
CATTTATTTTGACTACTTTAATCATATTTTAGCATAGGAA
TTTTGATTCTACCTTCCCGGGGAAGAAACTCCGGGAAACT
CCGTTTAAATTATTCCGGTAGATTTTTTAGAATCTACTTC
TTTTATTATCTCATTCGAAATCATGGAAAGACAATTCCTA
TTTGATATAGCTATTTGTGCAAGTATTTTACGATTAAGAA
GTAACTGCCTCTTGTGGAGATTATGTATTAATCTACTATA
ACTATAGGATACAAACCTTTCGCGAATTGCTGCGTTTATC
CGAATGATCCACAAACGACGAAAATCTCTTTTTTTACTAT
CCCGATCCCGATGAGCCGAAACTAAAGCTCTTATTTTCTG
TTGAGTAATAGTTCGAGTAAGTCTTGAATGGGCCCCCCGA
AAGCTTGATGCAAATAAACGAATTTTTGTTCTACGTCTAC
GAGCTATATATCCCCGTCTAATTCTAGTCATTGAATAGAT
GAAACTTTGACGAATAACTAATTGATTTCTTTCAGTTAGT
CTTTTACCCTTCCCTAATTTAGTAATAACAAAACGGATGT
TTCCAATGTATAAACTAAAAATTCCACTAGCTTTAGCTGC
TATAACCTTCCCAACCACGATTTTTTTGTTTTTTTTTTTT
[truncated: 2,127 more rows]
