# Supplementary material for: Comparative Analysis and Characterization of Plastid Genomes of Mycetia (Rubiaceae)
Source: Genes (Basel). 2025 Dec 10;16(12):1481. doi: 10.3390/genes16121481 (PMC12733169; doi:10.3390/genes16121481)
Supplement: Supplementary file 1 [file genes-16-01481-s001.zip › Text S2-Mycetia_sinensis_H144.gff]

##gff-version 3
##source-version geneious 2022.2.2
##sequence-region	Mycetia_sinensis_H144	1	154588
Mycetia_sinensis_H144	Geneious	region	1	154588	.	+	0	Is_circular=true
Mycetia_sinensis_H144	Geneious	source	1	154588	.	+	.	Name=source Mycetia sinensis H144
Mycetia_sinensis_H144	Geneious	tRNA	3	76	.	-	.	Name=trnH-GTG tRNA
Mycetia_sinensis_H144	Geneious	gene	3	76	.	-	.	Name=trnH-GTG gene
Mycetia_sinensis_H144	Geneious	CDS	340	1401	.	-	0	Name=psbA CDS
Mycetia_sinensis_H144	Geneious	gene	340	1401	.	-	.	Name=psbA gene
Mycetia_sinensis_H144	Geneious	gene	1608	4130	.	-	.	Name=trnK-UUU gene
Mycetia_sinensis_H144	Geneious	CDS	1895	3403	.	-	0	Name=matK CDS
Mycetia_sinensis_H144	Geneious	gene	1895	3403	.	-	.	Name=matK gene
Mycetia_sinensis_H144	Geneious	CDS	4981	5193	.	-	0	Name=rps16 CDS
Mycetia_sinensis_H144	Geneious	gene	4981	5193	.	-	.	Name=rps16 gene
Mycetia_sinensis_H144	Geneious	tRNA	7569	7640	.	-	.	Name=trnQ-TTG tRNA
Mycetia_sinensis_H144	Geneious	gene	7569	7640	.	-	.	Name=trnQ-TTG gene
Mycetia_sinensis_H144	Geneious	CDS	7975	8160	.	+	0	Name=psbK CDS
Mycetia_sinensis_H144	Geneious	gene	7975	8160	.	+	.	Name=psbK gene
Mycetia_sinensis_H144	Geneious	CDS	8604	8714	.	+	0	Name=psbI CDS
Mycetia_sinensis_H144	Geneious	gene	8604	8714	.	+	.	Name=psbI gene
Mycetia_sinensis_H144	Geneious	tRNA	8812	8899	.	-	.	Name=trnS-GCT tRNA
Mycetia_sinensis_H144	Geneious	gene	8812	8899	.	-	.	Name=trnS-GCT gene
Mycetia_sinensis_H144	Geneious	tRNA	10562	10633	.	+	.	Name=trnR-TCT tRNA
Mycetia_sinensis_H144	Geneious	gene	10562	10633	.	+	.	Name=trnR-TCT gene
Mycetia_sinensis_H144	Geneious	CDS	10745	12268	.	-	0	Name=atpA CDS
Mycetia_sinensis_H144	Geneious	gene	10745	12268	.	-	.	Name=atpA gene
Mycetia_sinensis_H144	Geneious	CDS	13429	13576	.	-	0	Name=atpF CDS;ID=6skj/9OOddxaMNqGvWrjRCY4qJ8.1763089163686.13
Mycetia_sinensis_H144	Geneious	CDS	12328	12737	.	-	0	Name=atpF CDS;ID=6skj/9OOddxaMNqGvWrjRCY4qJ8.1763089163686.13
Mycetia_sinensis_H144	Geneious	gene	12328	13576	.	-	.	Name=atpF gene
Mycetia_sinensis_H144	Geneious	CDS	13945	14190	.	-	0	Name=atpH CDS
Mycetia_sinensis_H144	Geneious	gene	13945	14190	.	-	.	Name=atpH gene
Mycetia_sinensis_H144	Geneious	CDS	15221	15955	.	-	0	Name=atpI CDS
Mycetia_sinensis_H144	Geneious	gene	15221	15955	.	-	.	Name=atpI gene
Mycetia_sinensis_H144	Geneious	CDS	16141	16851	.	-	0	Name=rps2 CDS
Mycetia_sinensis_H144	Geneious	gene	16141	16851	.	-	.	Name=rps2 gene
Mycetia_sinensis_H144	Geneious	CDS	17080	21282	.	-	0	Name=rpoC2 CDS
Mycetia_sinensis_H144	Geneious	gene	17080	21282	.	-	.	Name=rpoC2 gene
Mycetia_sinensis_H144	Geneious	CDS	23801	24254	.	-	0	Name=rpoC1 CDS;ID=6skj/9OOddxaMNqGvWrjRCY4qJ8.1763089163694.14
Mycetia_sinensis_H144	Geneious	CDS	21439	23069	.	-	0	Name=rpoC1 CDS;ID=6skj/9OOddxaMNqGvWrjRCY4qJ8.1763089163694.14
Mycetia_sinensis_H144	Geneious	gene	21439	24254	.	-	.	Name=rpoC1 gene
Mycetia_sinensis_H144	Geneious	CDS	24260	27472	.	-	0	Name=rpoB CDS
Mycetia_sinensis_H144	Geneious	gene	24260	27472	.	-	.	Name=rpoB gene
Mycetia_sinensis_H144	Geneious	tRNA	28459	28529	.	+	.	Name=trnC-GCA tRNA
Mycetia_sinensis_H144	Geneious	gene	28459	28529	.	+	.	Name=trnC-GCA gene
Mycetia_sinensis_H144	Geneious	CDS	29178	29267	.	+	0	Name=petN CDS
Mycetia_sinensis_H144	Geneious	gene	29178	29267	.	+	.	Name=petN gene
Mycetia_sinensis_H144	Geneious	CDS	30012	30116	.	-	0	Name=psbM CDS
Mycetia_sinensis_H144	Geneious	gene	30012	30116	.	-	.	Name=psbM gene
Mycetia_sinensis_H144	Geneious	tRNA	30713	30786	.	-	.	Name=trnD-GTC tRNA
Mycetia_sinensis_H144	Geneious	gene	30713	30786	.	-	.	Name=trnD-GTC gene
Mycetia_sinensis_H144	Geneious	tRNA	30906	30989	.	-	.	Name=trnY-GTA tRNA
Mycetia_sinensis_H144	Geneious	gene	30906	30989	.	-	.	Name=trnY-GTA gene
Mycetia_sinensis_H144	Geneious	tRNA	31049	31121	.	-	.	Name=trnE-TTC tRNA
Mycetia_sinensis_H144	Geneious	gene	31049	31121	.	-	.	Name=trnE-TTC gene
Mycetia_sinensis_H144	Geneious	tRNA	31972	32043	.	+	.	Name=trnT-GGT tRNA
Mycetia_sinensis_H144	Geneious	gene	31972	32043	.	+	.	Name=trnT-GGT gene
Mycetia_sinensis_H144	Geneious	CDS	33371	34432	.	+	0	Name=psbD CDS
Mycetia_sinensis_H144	Geneious	gene	33371	34432	.	+	.	Name=psbD gene
Mycetia_sinensis_H144	Geneious	CDS	34350	35801	.	+	0	Name=psbC CDS
Mycetia_sinensis_H144	Geneious	gene	34350	35801	.	+	.	Name=psbC gene
Mycetia_sinensis_H144	Geneious	tRNA	36048	36140	.	-	.	Name=trnS-TGA tRNA
Mycetia_sinensis_H144	Geneious	gene	36048	36140	.	-	.	Name=trnS-TGA gene
Mycetia_sinensis_H144	Geneious	CDS	36455	36643	.	+	0	Name=psbZ CDS
Mycetia_sinensis_H144	Geneious	gene	36455	36643	.	+	.	Name=psbZ gene
Mycetia_sinensis_H144	Geneious	tRNA	36958	37028	.	+	.	Name=trnG-GCC tRNA
Mycetia_sinensis_H144	Geneious	gene	36958	37028	.	+	.	Name=trnG-GCC gene
Mycetia_sinensis_H144	Geneious	CDS	37403	37705	.	-	0	Name=rps14 CDS
Mycetia_sinensis_H144	Geneious	gene	37403	37705	.	-	.	Name=rps14 gene
Mycetia_sinensis_H144	Geneious	CDS	37841	40045	.	-	0	Name=psaB CDS
Mycetia_sinensis_H144	Geneious	gene	37841	40045	.	-	.	Name=psaB gene
Mycetia_sinensis_H144	Geneious	CDS	40071	42323	.	-	0	Name=psaA CDS
Mycetia_sinensis_H144	Geneious	gene	40071	42323	.	-	.	Name=psaA gene
Mycetia_sinensis_H144	Geneious	CDS	45015	45141	.	-	0	Name=ycf3 CDS;ID=6skj/9OOddxaMNqGvWrjRCY4qJ8.1763089163694.15
Mycetia_sinensis_H144	Geneious	CDS	44037	44266	.	-	0	Name=ycf3 CDS;ID=6skj/9OOddxaMNqGvWrjRCY4qJ8.1763089163694.15
Mycetia_sinensis_H144	Geneious	CDS	43134	43286	.	-	0	Name=ycf3 CDS;ID=6skj/9OOddxaMNqGvWrjRCY4qJ8.1763089163694.15
Mycetia_sinensis_H144	Geneious	gene	43134	45141	.	-	.	Name=ycf3 gene
Mycetia_sinensis_H144	Geneious	tRNA	45444	45530	.	+	.	Name=trnS-GGA tRNA
Mycetia_sinensis_H144	Geneious	gene	45444	45530	.	+	.	Name=trnS-GGA gene
Mycetia_sinensis_H144	Geneious	CDS	45806	46411	.	-	0	Name=rps4 CDS
Mycetia_sinensis_H144	Geneious	gene	45806	46411	.	-	.	Name=rps4 gene
Mycetia_sinensis_H144	Geneious	tRNA	46745	46817	.	-	.	Name=trnT-TGT tRNA
Mycetia_sinensis_H144	Geneious	gene	46745	46817	.	-	.	Name=trnT-TGT gene
Mycetia_sinensis_H144	Geneious	tRNA	48562	48634	.	+	.	Name=trnF-GAA tRNA
Mycetia_sinensis_H144	Geneious	gene	48562	48634	.	+	.	Name=trnF-GAA gene
Mycetia_sinensis_H144	Geneious	CDS	49225	49701	.	-	0	Name=ndhJ CDS
Mycetia_sinensis_H144	Geneious	gene	49225	49701	.	-	.	Name=ndhJ gene
Mycetia_sinensis_H144	Geneious	CDS	49813	50496	.	-	0	Name=ndhK CDS
Mycetia_sinensis_H144	Geneious	gene	49813	50496	.	-	.	Name=ndhK gene
Mycetia_sinensis_H144	Geneious	CDS	50554	50916	.	-	0	Name=ndhC CDS
Mycetia_sinensis_H144	Geneious	gene	50554	50916	.	-	.	Name=ndhC gene
Mycetia_sinensis_H144	Geneious	tRNA	52305	52377	.	+	.	Name=trnM-CAT tRNA
Mycetia_sinensis_H144	Geneious	gene	52305	52377	.	+	.	Name=trnM-CAT gene
Mycetia_sinensis_H144	Geneious	CDS	52586	52984	.	-	0	Name=atpE CDS
Mycetia_sinensis_H144	Geneious	gene	52586	52984	.	-	.	Name=atpE gene
Mycetia_sinensis_H144	Geneious	CDS	52981	54477	.	-	0	Name=atpB CDS
Mycetia_sinensis_H144	Geneious	gene	52981	54477	.	-	.	Name=atpB gene
Mycetia_sinensis_H144	Geneious	CDS	55063	56499	.	+	0	Name=rbcL CDS
Mycetia_sinensis_H144	Geneious	gene	55063	56499	.	+	.	Name=rbcL gene
Mycetia_sinensis_H144	Geneious	CDS	57162	58682	.	+	0	Name=accD CDS
Mycetia_sinensis_H144	Geneious	gene	57162	58682	.	+	.	Name=accD gene
Mycetia_sinensis_H144	Geneious	CDS	59493	59603	.	+	0	Name=psaI CDS
Mycetia_sinensis_H144	Geneious	gene	59493	59603	.	+	.	Name=psaI gene
Mycetia_sinensis_H144	Geneious	CDS	60088	60618	.	+	0	Name=ycf4 CDS
Mycetia_sinensis_H144	Geneious	gene	60088	60618	.	+	.	Name=ycf4 gene
Mycetia_sinensis_H144	Geneious	CDS	61447	62136	.	+	0	Name=cemA CDS
Mycetia_sinensis_H144	Geneious	gene	61447	62136	.	+	.	Name=cemA gene
Mycetia_sinensis_H144	Geneious	CDS	62421	63380	.	+	0	Name=petA CDS
Mycetia_sinensis_H144	Geneious	gene	62421	63380	.	+	.	Name=petA gene
Mycetia_sinensis_H144	Geneious	CDS	64353	64475	.	-	0	Name=psbJ CDS
Mycetia_sinensis_H144	Geneious	gene	64353	64475	.	-	.	Name=psbJ gene
Mycetia_sinensis_H144	Geneious	CDS	64610	64726	.	-	0	Name=psbL CDS
Mycetia_sinensis_H144	Geneious	gene	64610	64726	.	-	.	Name=psbL gene
Mycetia_sinensis_H144	Geneious	CDS	64750	64869	.	-	0	Name=psbF CDS
Mycetia_sinensis_H144	Geneious	gene	64750	64869	.	-	.	Name=psbF gene
Mycetia_sinensis_H144	Geneious	CDS	64879	65130	.	-	0	Name=psbE CDS
Mycetia_sinensis_H144	Geneious	gene	64879	65130	.	-	.	Name=psbE gene
Mycetia_sinensis_H144	Geneious	CDS	66208	66303	.	+	0	Name=petL CDS
Mycetia_sinensis_H144	Geneious	gene	66208	66303	.	+	.	Name=petL gene
Mycetia_sinensis_H144	Geneious	CDS	66487	66600	.	+	0	Name=petG CDS
Mycetia_sinensis_H144	Geneious	gene	66487	66600	.	+	.	Name=petG gene
Mycetia_sinensis_H144	Geneious	tRNA	66737	66810	.	-	.	Name=trnW-CCA tRNA
Mycetia_sinensis_H144	Geneious	gene	66737	66810	.	-	.	Name=trnW-CCA gene
Mycetia_sinensis_H144	Geneious	tRNA	66934	67007	.	-	.	Name=trnP-TGG tRNA
Mycetia_sinensis_H144	Geneious	gene	66934	67007	.	-	.	Name=trnP-TGG gene
Mycetia_sinensis_H144	Geneious	CDS	67396	67524	.	+	0	Name=psaJ CDS
Mycetia_sinensis_H144	Geneious	gene	67396	67524	.	+	.	Name=psaJ gene
Mycetia_sinensis_H144	Geneious	CDS	68100	68216	.	+	0	Name=rpl33 CDS
Mycetia_sinensis_H144	Geneious	gene	68100	68216	.	+	.	Name=rpl33 gene
Mycetia_sinensis_H144	Geneious	CDS	68357	68665	.	+	0	Name=rps18 CDS
Mycetia_sinensis_H144	Geneious	gene	68357	68665	.	+	.	Name=rps18 gene
Mycetia_sinensis_H144	Geneious	CDS	68888	69274	.	-	0	Name=rpl20 CDS
Mycetia_sinensis_H144	Geneious	gene	68888	69274	.	-	.	Name=rpl20 gene
Mycetia_sinensis_H144	Geneious	CDS	72339	72397	.	-	0	Name=clpP CDS;ID=6skj/9OOddxaMNqGvWrjRCY4qJ8.1763089163696.16
Mycetia_sinensis_H144	Geneious	CDS	71168	71464	.	-	0	Name=clpP CDS;ID=6skj/9OOddxaMNqGvWrjRCY4qJ8.1763089163696.16
Mycetia_sinensis_H144	Geneious	CDS	70474	70510	.	-	0	Name=clpP CDS;ID=6skj/9OOddxaMNqGvWrjRCY4qJ8.1763089163696.16
Mycetia_sinensis_H144	Geneious	gene	70474	72397	.	-	.	Name=clpP gene
Mycetia_sinensis_H144	Geneious	CDS	72855	74381	.	+	0	Name=psbB CDS
Mycetia_sinensis_H144	Geneious	gene	72855	74381	.	+	.	Name=psbB gene
Mycetia_sinensis_H144	Geneious	CDS	74598	74705	.	+	0	Name=psbT CDS
Mycetia_sinensis_H144	Geneious	gene	74598	74705	.	+	.	Name=psbT gene
Mycetia_sinensis_H144	Geneious	CDS	74782	74883	.	-	0	Name=psbN CDS
Mycetia_sinensis_H144	Geneious	gene	74782	74883	.	-	.	Name=psbN gene
Mycetia_sinensis_H144	Geneious	CDS	75030	75251	.	+	0	Name=psbH CDS
Mycetia_sinensis_H144	Geneious	gene	75030	75251	.	+	.	Name=psbH gene
Mycetia_sinensis_H144	Geneious	CDS	76117	76809	.	+	0	Name=petB CDS
Mycetia_sinensis_H144	Geneious	gene	76117	76809	.	+	.	Name=petB gene
Mycetia_sinensis_H144	Geneious	CDS	77707	78207	.	+	0	Name=petD CDS
Mycetia_sinensis_H144	Geneious	gene	77707	78207	.	+	.	Name=petD gene
Mycetia_sinensis_H144	Geneious	CDS	78395	79408	.	-	0	Name=rpoA CDS
Mycetia_sinensis_H144	Geneious	gene	78395	79408	.	-	.	Name=rpoA gene
Mycetia_sinensis_H144	Geneious	CDS	79483	79890	.	-	0	Name=rps11 CDS
Mycetia_sinensis_H144	Geneious	gene	79483	79890	.	-	.	Name=rps11 gene
Mycetia_sinensis_H144	Geneious	CDS	80002	80115	.	-	0	Name=rpl36 CDS
Mycetia_sinensis_H144	Geneious	gene	80002	80115	.	-	.	Name=rpl36 gene
Mycetia_sinensis_H144	Geneious	CDS	80234	80410	.	-	0	Name=infA CDS
Mycetia_sinensis_H144	Geneious	gene	80234	80410	.	-	.	Name=infA gene
Mycetia_sinensis_H144	Geneious	CDS	80598	81002	.	-	0	Name=rps8 CDS
Mycetia_sinensis_H144	Geneious	gene	80598	81002	.	-	.	Name=rps8 gene
Mycetia_sinensis_H144	Geneious	CDS	81158	81526	.	-	0	Name=rpl14 CDS
Mycetia_sinensis_H144	Geneious	gene	81158	81526	.	-	.	Name=rpl14 gene
Mycetia_sinensis_H144	Geneious	CDS	81656	82015	.	-	0	Name=rpl16 CDS
Mycetia_sinensis_H144	Geneious	gene	81656	82015	.	-	.	Name=rpl16 gene
Mycetia_sinensis_H144	Geneious	CDS	83278	83934	.	-	0	Name=rps3 CDS
Mycetia_sinensis_H144	Geneious	gene	83278	83934	.	-	.	Name=rps3 gene
Mycetia_sinensis_H144	Geneious	CDS	83919	84356	.	-	.	Name=rpl22 CDS
Mycetia_sinensis_H144	Geneious	gene	83919	84356	.	-	.	Name=rpl22 gene
Mycetia_sinensis_H144	Geneious	CDS	84425	84703	.	-	0	Name=rps19 CDS
Mycetia_sinensis_H144	Geneious	gene	84425	84703	.	-	.	Name=rps19 gene
Mycetia_sinensis_H144	Geneious	repeat_region	84737	111093	.	+	.	Name=inverted repeat B repeat region
Mycetia_sinensis_H144	Geneious	CDS	85847	86237	.	-	0	Name=rpl2 CDS;ID=6skj/9OOddxaMNqGvWrjRCY4qJ8.1763089163698.17
Mycetia_sinensis_H144	Geneious	CDS	84755	85227	.	-	0	Name=rpl2 CDS;ID=6skj/9OOddxaMNqGvWrjRCY4qJ8.1763089163698.17
Mycetia_sinensis_H144	Geneious	gene	84755	86237	.	-	.	Name=rpl2 gene
Mycetia_sinensis_H144	Geneious	CDS	86256	86537	.	-	0	Name=rpl23 CDS
Mycetia_sinensis_H144	Geneious	gene	86256	86537	.	-	.	Name=rpl23 gene
Mycetia_sinensis_H144	Geneious	tRNA	86703	86776	.	-	.	Name=trnI-CAT tRNA
Mycetia_sinensis_H144	Geneious	gene	86703	86776	.	-	.	Name=trnI-CAT gene
Mycetia_sinensis_H144	Geneious	CDS	86865	93695	.	+	0	Name=ycf2 CDS
Mycetia_sinensis_H144	Geneious	gene	86865	93695	.	+	.	Name=ycf2 gene
Mycetia_sinensis_H144	Geneious	CDS	93832	93963	.	+	0	Name=ycf15 CDS
Mycetia_sinensis_H144	Geneious	gene	93832	93963	.	+	.	Name=ycf15 gene
Mycetia_sinensis_H144	Geneious	tRNA	94398	94478	.	-	.	Name=trnL-CAA tRNA
Mycetia_sinensis_H144	Geneious	gene	94398	94478	.	-	.	Name=trnL-CAA gene
Mycetia_sinensis_H144	Geneious	CDS	96413	97258	.	-	0	Name=ndhB CDS;ID=6skj/9OOddxaMNqGvWrjRCY4qJ8.1763089163699.18
Mycetia_sinensis_H144	Geneious	CDS	95034	95789	.	-	0	Name=ndhB CDS;ID=6skj/9OOddxaMNqGvWrjRCY4qJ8.1763089163699.18
Mycetia_sinensis_H144	Geneious	gene	95034	97258	.	-	.	Name=ndhB gene
Mycetia_sinensis_H144	Geneious	CDS	97552	98019	.	-	0	Name=rps7 CDS
Mycetia_sinensis_H144	Geneious	gene	97552	98019	.	-	.	Name=rps7 gene
Mycetia_sinensis_H144	Geneious	CDS	98632	98871	.	-	0	Name=rps12 CDS
Mycetia_sinensis_H144	Geneious	gene	98632	98871	.	-	.	Name=rps12 gene
Mycetia_sinensis_H144	Geneious	tRNA	100370	100441	.	+	.	Name=trnV-GAC tRNA
Mycetia_sinensis_H144	Geneious	gene	100370	100441	.	+	.	Name=trnV-GAC gene
Mycetia_sinensis_H144	Geneious	rRNA	100676	102166	.	+	.	Name=rrn16 rRNA
Mycetia_sinensis_H144	Geneious	gene	100676	102166	.	+	.	Name=rrn16 gene
Mycetia_sinensis_H144	Geneious	tRNA	102466	102507	.	+	.	Name=trnI-GAT tRNA;ID=6skj/9OOddxaMNqGvWrjRCY4qJ8.1763089163699.19
Mycetia_sinensis_H144	Geneious	tRNA	103444	103478	.	+	.	Name=trnI-GAT tRNA;ID=6skj/9OOddxaMNqGvWrjRCY4qJ8.1763089163699.19
Mycetia_sinensis_H144	Geneious	gene	102466	103478	.	+	.	Name=trnI-GAT gene
Mycetia_sinensis_H144	Geneious	tRNA	103542	103579	.	+	.	Name=trnA-TGC;ID=6skj/9OOddxaMNqGvWrjRCY4qJ8.1763089163699.20
Mycetia_sinensis_H144	Geneious	tRNA	104396	104430	.	+	.	Name=trnA-TGC;ID=6skj/9OOddxaMNqGvWrjRCY4qJ8.1763089163699.20
Mycetia_sinensis_H144	Geneious	gene	103542	104430	.	+	.	Name=trnA-TGC gene
Mycetia_sinensis_H144	Geneious	rRNA	104589	107397	.	+	.	Name=rrn23 rRNA
Mycetia_sinensis_H144	Geneious	gene	104589	107397	.	+	.	Name=rrn23 gene
Mycetia_sinensis_H144	Geneious	rRNA	107497	107599	.	+	.	Name=rrn4.5 rRNA
Mycetia_sinensis_H144	Geneious	gene	107497	107599	.	+	.	Name=rrn4.5 gene
Mycetia_sinensis_H144	Geneious	rRNA	107828	107948	.	+	.	Name=rrn5 rRNA
Mycetia_sinensis_H144	Geneious	gene	107828	107948	.	+	.	Name=rrn5 gene
Mycetia_sinensis_H144	Geneious	tRNA	108200	108273	.	+	.	Name=trnR-ACG tRNA
Mycetia_sinensis_H144	Geneious	gene	108200	108273	.	+	.	Name=trnR-ACG gene
Mycetia_sinensis_H144	Geneious	tRNA	108849	108920	.	-	.	Name=trnN-GTT tRNA
Mycetia_sinensis_H144	Geneious	gene	108849	108920	.	-	.	Name=trnN-GTT gene
Mycetia_sinensis_H144	Geneious	CDS	111072	113312	.	-	0	Name=ndhF CDS
Mycetia_sinensis_H144	Geneious	gene	111072	113312	.	-	.	Name=ndhF gene
Mycetia_sinensis_H144	Geneious	CDS	114095	114256	.	+	0	Name=rpl32 CDS
Mycetia_sinensis_H144	Geneious	gene	114095	114256	.	+	.	Name=rpl32 gene
Mycetia_sinensis_H144	Geneious	tRNA	114910	114989	.	+	.	Name=trnL-TAG tRNA
Mycetia_sinensis_H144	Geneious	gene	114910	114989	.	+	.	Name=trnL-TAG gene
Mycetia_sinensis_H144	Geneious	CDS	115083	116108	.	+	0	Name=ccsA CDS
Mycetia_sinensis_H144	Geneious	gene	115083	116108	.	+	.	Name=ccsA gene
Mycetia_sinensis_H144	Geneious	CDS	116287	117813	.	-	0	Name=ndhD CDS
Mycetia_sinensis_H144	Geneious	gene	116287	117813	.	-	.	Name=ndhD gene
Mycetia_sinensis_H144	Geneious	CDS	117907	118152	.	-	0	Name=psaC CDS
Mycetia_sinensis_H144	Geneious	gene	117907	118152	.	-	.	Name=psaC gene
Mycetia_sinensis_H144	Geneious	CDS	118393	118698	.	-	0	Name=ndhE CDS
Mycetia_sinensis_H144	Geneious	gene	118393	118698	.	-	.	Name=ndhE gene
Mycetia_sinensis_H144	Geneious	CDS	118803	119363	.	-	0	Name=ndhG CDS
Mycetia_sinensis_H144	Geneious	gene	118803	119363	.	-	.	Name=ndhG gene
Mycetia_sinensis_H144	Geneious	CDS	119681	120184	.	-	0	Name=ndhI CDS
Mycetia_sinensis_H144	Geneious	gene	119681	120184	.	-	.	Name=ndhI gene
Mycetia_sinensis_H144	Geneious	CDS	121990	122545	.	-	0	Name=ndhA CDS;ID=6skj/9OOddxaMNqGvWrjRCY4qJ8.1763089163705.21
Mycetia_sinensis_H144	Geneious	CDS	120282	120820	.	-	0	Name=ndhA CDS;ID=6skj/9OOddxaMNqGvWrjRCY4qJ8.1763089163705.21
Mycetia_sinensis_H144	Geneious	gene	120282	122545	.	-	.	Name=ndhA gene
Mycetia_sinensis_H144	Geneious	CDS	122556	123737	.	-	0	Name=ndhH CDS
Mycetia_sinensis_H144	Geneious	gene	122556	123737	.	-	.	Name=ndhH gene
Mycetia_sinensis_H144	Geneious	CDS	123856	124110	.	-	0	Name=rps15 CDS
Mycetia_sinensis_H144	Geneious	gene	123856	124110	.	-	.	Name=rps15 gene
Mycetia_sinensis_H144	Geneious	CDS	124481	130078	.	-	0	Name=ycf1 CDS
Mycetia_sinensis_H144	Geneious	gene	124481	130078	.	-	.	Name=ycf1 gene
Mycetia_sinensis_H144	Geneious	repeat_region	128232	154588	.	-	.	Name=inverted repeat A repeat region
Mycetia_sinensis_H144	Geneious	tRNA	130405	130476	.	+	.	Name=trnN-GTT tRNA
Mycetia_sinensis_H144	Geneious	gene	130405	130476	.	+	.	Name=trnN-GTT gene
Mycetia_sinensis_H144	Geneious	tRNA	131052	131125	.	-	.	Name=trnR-ACG tRNA
Mycetia_sinensis_H144	Geneious	gene	131052	131125	.	-	.	Name=trnR-ACG gene
Mycetia_sinensis_H144	Geneious	rRNA	131367	131497	.	-	.	Name=rrn5 rRNA
Mycetia_sinensis_H144	Geneious	gene	131367	131497	.	-	.	Name=rrn5 gene
Mycetia_sinensis_H144	Geneious	rRNA	131726	131828	.	-	.	Name=rrn4.5 rRNA
Mycetia_sinensis_H144	Geneious	gene	131726	131828	.	-	.	Name=rrn4.5 gene
Mycetia_sinensis_H144	Geneious	rRNA	131927	134735	.	-	.	Name=rrn23 rRNA
Mycetia_sinensis_H144	Geneious	gene	131927	134735	.	-	.	Name=rrn23 gene
Mycetia_sinensis_H144	Geneious	tRNA	135746	135783	.	-	.	Name=trnA-TGC;ID=6skj/9OOddxaMNqGvWrjRCY4qJ8.1763089163706.22
Mycetia_sinensis_H144	Geneious	tRNA	134895	134929	.	-	.	Name=trnA-TGC;ID=6skj/9OOddxaMNqGvWrjRCY4qJ8.1763089163706.22
Mycetia_sinensis_H144	Geneious	gene	134895	135783	.	-	.	Name=trnA-TGC gene
Mycetia_sinensis_H144	Geneious	tRNA	136818	136859	.	-	.	Name=trnI-GAT tRNA;ID=6skj/9OOddxaMNqGvWrjRCY4qJ8.1763089163706.23
Mycetia_sinensis_H144	Geneious	tRNA	135847	135881	.	-	.	Name=trnI-GAT tRNA;ID=6skj/9OOddxaMNqGvWrjRCY4qJ8.1763089163706.23
Mycetia_sinensis_H144	Geneious	gene	135847	136859	.	-	.	Name=trnI-GAT gene
Mycetia_sinensis_H144	Geneious	rRNA	137159	138649	.	-	.	Name=rrn16 rRNA
Mycetia_sinensis_H144	Geneious	gene	137159	138649	.	-	.	Name=rrn16 gene
Mycetia_sinensis_H144	Geneious	tRNA	138884	138955	.	-	.	Name=trnV-GAC tRNA
Mycetia_sinensis_H144	Geneious	gene	138884	138955	.	-	.	Name=trnV-GAC gene
Mycetia_sinensis_H144	Geneious	CDS	141306	141773	.	+	0	Name=rps7 CDS
Mycetia_sinensis_H144	Geneious	gene	141306	141773	.	+	.	Name=rps7 gene
Mycetia_sinensis_H144	Geneious	CDS	142067	142912	.	+	0	Name=ndhB CDS;ID=6skj/9OOddxaMNqGvWrjRCY4qJ8.1763089163707.24
Mycetia_sinensis_H144	Geneious	CDS	143536	144291	.	+	0	Name=ndhB CDS;ID=6skj/9OOddxaMNqGvWrjRCY4qJ8.1763089163707.24
Mycetia_sinensis_H144	Geneious	gene	142067	144291	.	+	.	Name=ndhB gene
Mycetia_sinensis_H144	Geneious	tRNA	144847	144927	.	+	.	Name=trnL-CAA tRNA
Mycetia_sinensis_H144	Geneious	gene	144847	144927	.	+	.	Name=trnL-CAA gene
Mycetia_sinensis_H144	Geneious	CDS	145362	145493	.	-	0	Name=ycf15 CDS
Mycetia_sinensis_H144	Geneious	gene	145362	145493	.	-	.	Name=ycf15 gene
Mycetia_sinensis_H144	Geneious	CDS	145630	152460	.	-	0	Name=ycf2 CDS
Mycetia_sinensis_H144	Geneious	gene	145630	152460	.	-	.	Name=ycf2 gene
Mycetia_sinensis_H144	Geneious	tRNA	152549	152622	.	+	.	Name=trnI-CAT tRNA
Mycetia_sinensis_H144	Geneious	gene	152549	152622	.	+	.	Name=trnI-CAT gene
Mycetia_sinensis_H144	Geneious	CDS	152788	153069	.	+	0	Name=rpl23 CDS
Mycetia_sinensis_H144	Geneious	gene	152788	153069	.	+	.	Name=rpl23 gene
Mycetia_sinensis_H144	Geneious	CDS	153088	153478	.	+	0	Name=rpl2 CDS;ID=6skj/9OOddxaMNqGvWrjRCY4qJ8.1763089163707.25
Mycetia_sinensis_H144	Geneious	CDS	154098	154570	.	+	0	Name=rpl2 CDS;ID=6skj/9OOddxaMNqGvWrjRCY4qJ8.1763089163707.25
Mycetia_sinensis_H144	Geneious	gene	153088	154570	.	+	.	Name=rpl2 gene
##FASTA
>Mycetia_sinensis_H144
GGGGCGAACGACGGGAATTGAACCCGCGCATGATGGATTC
ACAATCCACTGCCTTGATCCACTTGGCTACATCCGCCCCT
ACTCGAATTTTTAATATTGCAGTAAAAAAATTCTATTTTG
GCCATTTTGCTTTCTTTTTTCTTTAAAAATTGAAGGATTT
AAAAGTCTACAATTCTTTATTTAAGTCCAAGTAGTAGTAA
GTAAAATCGGAGAATAATACACGAAATGAAATAAAAAGAA
AATAAAGTAGCAATAAGGACCTCTTACTCTATTAAGAGGT
CCTTATTGCTACTTTATTTTTCAATACCTTCTATACAATT
ATAGAATAAGACTGAGGTCTTATCCATTTATAGATGGGGC
ATCTATAGCAGCTAGATCTAGAGGGAAGTTATGAGCATTA
CGTTCATGCATAACTTCCATACCAAGATTCGCACGGTTAA
TAATATCAGCCCAAGTATTAATTACACGACCTTGACTATC
AACTACAGATTGGTTGAAATTAAATCCGTTTAGGTTGAAA
GCCATAGTGCTAATACCTAAAGCTGTAAACCAGATACCTA
CTACAGGCCACGCAGCTAGGAAGAAGTGCAATGAACGGGA
GTTGTTGAAACTAGCATATTGGAAGATCAATCGGCCAAAA
TAACCATGAGCAGCTACAATATTATAAGTTTCTTCCTCTT
GACCGAATCTGTAACCTTCATTAGCAGATTCATTTTCTGT
GGTTTCCCTGATCAAACTCGAAGTTACCAAGGAACCATGC
ATAGCACTGAATAGGGAGCCGCCGAATACACCAGCTACGC
CTAACATGTGAAATGGGTGCATAAGGATGTTGTGCTCAGC
CTGGAATACAATCATGAAGTTGAAAGTACCAGAGATTCCT
AGAGGCATACCATCAGAAAAACTTCCTTGACCAATTGGAT
AGATCAAGAAAACTGCGGCAGCAGCTGCAACAGGAGCTGA
ATATGCAACAGCAATCCAAGGTCGCATACCCAGACGGAAA
CTAAGTTCCCACTCACGACCCATGTAACAAGCTACACCAA
GTAAAAAGTGTAGAACAATTAGTTCATAAGGACCGCCGTT
GTATAACCATTCATCAACAGATGCCGCTTCCCATATTGGG
TAAAAGTGCAAACCTATAGCTGCAGAAGTAGGAATAATGG
CACCCGAAATAATATTGTTTCCGTAAAGTAAAGATCCAGA
AACAGGTTCACGAATACCATCAATATCTACTGGAGGAGCA
GCAATGAAGGCGATAATAAATACGGAAGTTGCGGTCAATA
AGGTAGGGATCATCAAAACACCAAACCATCCAATGTAAAG
ACGGTTTTCAGTGCTAGTTATCCAGTTGCAGAAACGACCC
CATAGGCTTTCGCTTTCGCGTCTCTCTAAAATTGCAGTCA
TGGTAAAATCTTGGTTTATTTAATTTTTTAATCATCAGGG
ACTCCCAAGCACACGGATTTTCTATAACTCGAAAATGTAA
GGCTTGTTATTCAACAGTATAACATGCCTTAGACACCCGT
GTCAACCAATAGCGATCTCGGTCGATTCACATTTTTTGGA
AATGAATAAAAATAAATCTATATAAAAATAAAATCGCGAC
ATAACAGTGGGTTGCCCGGGATTCGAACCCGGAACTAGTC
GGATGGAGTCGATAGTTTTCTTGTTAAATTAAACAAGTAA
ACACCCCTCCCCAAACCGTGCTTGCATTTTTCATTGCACA
CGGCTTTCACTATGTATACATCAGTTCTTTTTTTTTTTTT
TTTAATAAAAACTTTTAAAAGTTGATAAGCAATTAAAGGT
ACATCAACATTTCAGAATAGGAAAAATCCAATTTTTGTTA
TCTCGTCATCATGATCATTTAGTAAAATTTCCATTTACAA
GGCCTCAGAATGAATCATCGATGATTGCTCAAATCGTTGA
TATAAGCAATATCCAAATACCAAATTCGCCTTCGATATAC
CTCCCGAAAAGTCGAGGAAGCTCTTGAGAAGGTCAAAGAA
AGGTCTTCTTCTTCCGACGCGAAGAATTCTTCCAAAAATT
CCGAGCCTAATCTTTTCAAAAAAATATGTACCGTACTTTT
GTGTTTCCGAGCCAAAGTTTTAGCACAAGAAAGTCGAAGT
ATATACTTTATTCGATACAAACTCTTTTTTTTTGAAGACC
CGTTATAATACTGAGAAAGGTTTCTGCATATATACCCAAA
TCGGTCAATCATATCAGAATCTGATAAATCAGTCCAAACC
ACCTTACTAATGGGATGTCCTAATGGGTTACAAAATTTAG
CTTTAGACAATGATCGAATAAGAGGAATAATTGGAACAAG
CGTATCCAATTTTTTAATAGCATTATTGATTAGAAATGAA
TTTTCTATCATTTGACCCCGTACCATTACCGGATTTAGTC
GCACACTTGAAAGATAGCCCATAAAGTCAAGTGAATGATT
GGGAAATTTATTTCTATAAACCCTTCCCGAGTGAAACCAC
AGATCAAAGTGATATTGCCAAAAATTGACAAGATAAGACT
TCCATTTAGTCATCAAGAGAGGTGTACCCTTTGAAACCAG
AATGGATTTTCCTTGATATCTAACATAATGCATGAAAGGG
TCTGTGAACAGCCATAGACTAACCCGAAAATCCTTAGCAA
CGACTTCTACAAGACGTTTTTTTTTTCCATAAAAATAGAG
TCGTTCAAGAAAGAATACATAAGATATTGATCGCAAATGA
GAAGATTCGTTACGCAGAAAATCCAAAATGGATTCGTATT
CATATGCATGAGAATTATCTAATAATAAAAAAAATCTTTG
ATTTCTTTTTGGTGAAAAATCAAAATGGGATTTCTTTGTA
ACACTAAGAGTATTCCAACTCCAATACTGGTGAAAAAAGA
ATCGTAATAAATGCAAGGCGGAGGCATCTTTTATCCAATA
ACGAAGGGTTTGAACCCTAATTTCCAGATGGACGGCGCGG
GGTATTAGTATATCTAATACAGAATTAAAATGGAAAAAAT
TGTTCTCTAAGAAAGGAAATAGTGAATGAATTGATCGTAA
ATTATGAGATTTTAATATTCTTTTAGAAGATATTAATCTT
CTATCAAACGGAATTTCCACAATAAATGCAAATCCTTCTG
ATATCGTTTGAGGGTAGAAATTCTTATTGCGACCAAAAAA
TAGATTTTTATTAGAATCATTAGCAAAAATAATAAAATGA
TTTTGTCGATACATTCGAGTAATTAAACGTTTCACAAGTA
GGAAACTGTATTTATTATCATAACCTGGATTTTCCAACAA
ACGAGATCGGTTTAAACTATAATCATGAGAAAGTCCGTAA
ATATACTCCTGAAAGATAAGTGGATATAGAAAGCCGGGCT
GTTGAGATCTATCAAGCTGTAAATATCTTTGGATTTCCTC
CATTTAATATTCTATTTGAAATAAAGGTAGAAGATTTTGG
AATTTTCAAATGATACATAGTGCGATACAGTCAAAAACAA
AGTATTCTAGTAAGAATAGATACCTCGGAGGCGGATAGAA
ACTTATCACCAGATTCTCTATCCTTGCCATTTCCGTTTTT
AGTCTATGTTTGGGATAGCAAGATGATTAGAAATCTTTTA
GTTTTTCAACCGAATCGCTCTTTTGAGTTCGGAAAAAATT
CTTTTTATCAATATACTGCTTCTTTGACACACATATCTCC
GTTTCGTAATGGAGAATTCGAATAGTTAGGATTAATTCAA
AAAACCGTGAATCCACTCATGGGGAAACACCCCTCCTGCA
TTAGGCACTAATATATTTTTAACGTCTAATTAGATCAGGA
AATAATTAAAATTAAAAAGATAAGCTCGTTGCTTTGCCTC
TTCCTTCAATTAATTGAAGCCGCGGGGCCCTATCCATTTA
TTCATTCAACTCAACTTTTTTCGTCCGTTCCAAGAATTCA
AACCTAGTTTTTGTTTTGTACTGATCCGGAAATAATGAAA
TACTCTCCCTCAACCCGACATGCTGTTTTTTCTATTCATT
CCTTTTTAAGATCAGTCGTGGTTTTCCAAACCTTACCGAT
GGTATGGACGAATACCTTGCTTCATCTAAATGTGTAAAAG
ATCCTAGTCGCACTTAAAAGCCGAGTACTCTACCGTTGAG
TTAGCAACCCAAAGAAAAATAGAAATCTAAATAAATAACA
AAATGAATAGATACAATCAGAATGAAAAGAAACTCAACAA
AGAAATTAAACGAGGCAATCAAATTGTTGAACTAACAAAT
CAAAAAACATTTTCTATATGGATTCAGAATAGAAAAAAAA
TGAAATGAATAGACCAAATGAAAATACAAGAACTTAGCAG
ATAAAATTTGATAAAAATAAAAGCAAAACACAAATATAGA
TAAATGTCAAAATTTATAAACTGCCACTGTTATTATTTAC
TCCTTTCTTTAAATTTACTCCTTTCTTTAATCAATTAAAA
AAAAAAACCTCGTATATCAAGGAACCGCGTTTTGAATGAC
GTAAAGAAAAAAACCAAACAAACCTACGGGGCGTAAATAA
ATAGATCCACTTCACTTATCACAATGAATTATATTTGTTC
GATAAACTGTTGTCAATATAAATGGTGCGAAAAGAATCTA
ATGCAAAAAACAAAATAAAGTCAATTGACACAGTTAAAAT
AAAAACTTATCAAATTATGTTGTATTGACACTGCATCTCT
ACTTCTATTCTACATAGATACCAGAAATGCGTGAAAAAAA
TAGGAATGGAAAATTACTAGAATTCTTTAATCCACACTAA
ACTAATGAAAAATATATTAACTTATATATTAACTTTAAGT
AGAATACGGAACCTTGACCCTCTTAGTTTTATTATATGAT
ATGGTTTTGTCATTATAGAATATGGAAATATAATATGGAA
AAGTGATAAAGGGAGGGGGATAAATAAAAAAGAGTAGAGA
AAGATTATACAAAGTGATATACAAGTCACTACCCCCTCCC
TTTTTTATATTTCCTTAAGTTTAATTAAATTGACTTTGAT
TAGGGCGAAGTTCCTTAAAATCCCACGCCTTTTTAAAAAG
ATCCTGAACGGTCCCTGTAAGTTGAGCACCCCTTTCAAGG
AAATATAGAATAGCAGGAACATTTAAATAAGTTTGATTCT
TTATGGGATCATAAAAACCCACTTTTTGAAGATCTTTTCC
TTCTCTTCGGGATCGAACATCAATTGCAACGATTCGATAG
ACAGCTCATTGAGATAGATGTAGATGAATAATACCCCTCC
TAGAAACGTATAGGAAGTTTTCTCCTCGTACGGCTCGAGA
ACAAAGAATTTGATCCGAAGTTTTATCTATGTATAAAATT
CTAATAAATGAAAAAAGGATCCATAAAATCATCAAATCAA
TTAGACTATGATTTAAATCTTTTTTTCTTCTTCGTTCTTG
AAAATGAAAAAAGAGATAATTCGTACTCATAACTCAAATT
AAATTTAAATAGCTCAAAGAACTATAGCTAGGCAATTTCA
TTTATTGAGTGGTCTTTACACCCGCCATTTCGTTTGTCTC
TCGTTTAAAAATAGATTTGTATTCTTAAATCTGGCCCAGC
AATTTTTGAGGCGGTGTTTCCTTGTTTTGGGATCCTTTAT
CAATCATTAGGTTTAGACATTCCTTCGGTGCTTCTTAATC
CTTTAAAAATGGTAGCAACATACCCCTTATTTTGGATTTC
CTTCTAGACAAGAATCTTACGAACGATGGATTCCCGTGTG
ATACACTTTGTGTCAAAAAGTTTGATTAATTCCAACCAAT
TTTCCTTTTTACTGAAGAATTTGCTCGACTGGGATCCTTT
CGATTTTTATATCTAAGAGATATTCACGAAGTTGTTCCAA
TTTATTGATTTGCATTAACCCTAGATTCTTGCTCCGAAAA
ATGAATTAATACATTCTACTCGAGCTCCACCATGGACTAT
TTCCATTACCAACTGATGTCGAGTCACGAGCACCTTCACT
TAAATATAGAGATATAAAATGGTGGAAAGAATCCACAATA
GATCGGGCCCTTCAAGTCGCACGTTGCTTTCTACCACATC
GTTTCAAACGAAGTTTTAACATAACATTCCTCTGAATTTG
TAATTGGTATGGAATCGATTCAATTGTGAAATCATGAATA
GTCATTGGTTCAATTATTGTGTATACGTCCCAATCTATAC
TCTTTGTCTTCTATTTTTCTATATATAGATAGGTAAATCT
ATAGATAGGTAAATATTTTCGGGAAGAAGTTTTAGCAAGA
ACTCTTAATTATTTTTAATTATTAATAATTAAAAATAATA
ATAATTACAGAAATAAACTAAAGAGTTTGTTCTTTTTCAA
ATTATTGAATCTGTATCTTCACGTATCAAAGATTTGACTT
AATTTCTAAGTAATTATTAAACATATTCATAATGAAAGGA
AAGAGGGGGTTTCTATCATTATTTGAATAAAACAGTAAGG
TCCATATTTGATCATCATAGGAAAAAAAAAATAAGTATTA
AGTCCCTTTTTTAATATTAATTGAATACTAAACCAGATAC
AACAAAAAGTAGGAAATAGATTGTTTTCATATCTGTTAAA
TTGACTGAACAATTGCCCTATCACCATTCTAAATTGTCTA
TATTCAAAATTTCGGATCACAAACGTTTTTCACAAAAAAA
AAAAGACTTTTGTTATTCTATTAAATGTTATTCTATTAAA
ATGGAACAATAAATATATATATGAGAAACTTTTACTGACT
TTCTATTTTATAGCAAGATAAAGTGTTACTGAATCTCTGA
TTAAACAAAATACATATAAAGTGAGTAAAAATAATAAAAG
AAATAAAGAACCCCCTGTTTGAGAAATTTACATTTTTCAT
TTGGGCCAAACACGAAATAACGAACTAAAAAAAATGATAT
TTAAAGAAAAGACATCAGTTAGCTATAATATAACACTGGA
TTTTTGTGAAACTTTTGGTAATGTAATTCGGGCAGACGCA
GCTATTTTAATATTAAGACCTTCGATTAATGATTAACTCT
TATCTGGTCACCCATTCTATGGAACATAATAGAAATCAAA
GGGGCGAGGGGCGATTCGGATCGAGGATACAAACTTCCTA
GCTACCAAACCAAAGAAATCCAAATTAAGTTGCTCCTACT
CTTTATTTTAACCTAATGGGTCCAGACACTTACGGCTATT
AAGTTTGAGTGAATTTTATTAGTACCAAAATAGTTTGAAT
TCAGAAAAATTAATAAATAATTAGACTACCCCATTTAGTC
ACGATCTAAAGAGTAATAGATATAGAACAGAAGGTTTTTC
TAAAAAACTAACTTACCTAACCCTAAATAGAAAGGGTTTG
AACATATGATCAAAAGACCAAATGGCTTTTTTTTTGAATT
CAAACTCGCAGAATCCATGTTCCCACCTTACCTGGATCCT
AAATAGATTAAATTACACCCGTTTTGAACTAGATTGGGTT
TAGTTTGTGAAAAAGAGTATGATTCATAACAGATAAAAAT
CAGAAGAACGAAACGCATTTCACCGAAAATTCAACTTTCA
ATTTTAACAGAACCGTCACTTTTCTATTCTAAGATAATGG
AATATCCTCTGGGACGGAAGGATTCGAACCTCCGAATAGC
GGGACCAAAACCCGTTGCCTTACCGCTTGGCCACGCCCCA
TTTAGATTTTTATTCAACGGTAATTAAAGCCTAATATTTG
TAGTAGTTATTTGTCAACTCCAATTTAAATATCTAGGGAA
TTCTTAATAGCATTTTGATAGGGTTTTGATAGATGTGGAT
TGAGAATTAAACTTCATTTATTGATCATTAGATATAATTC
AATTAAGATATTGTATGAAAGTATGATTTCTTCTATTCTC
AATTGAGAATTGGAGAATTTTTGATTGTATAGGTTCAAAA
GAAGAATTTTTTTGTCGACCTTCATTTTTCCCCTTTTCCT
TATATCAATAACTCAATCAAAATACAATTATGTTCAAGAA
AAAAAATGTATGTTATGCTTAATATCTTTAGTTTTATTTG
TATCTGTCTTAATTCTGACCTTTATTCACATAGTTTTTTC
TTCGGAAAATTGCCCGAGGCCTATGCTTTTTTGAATCCAA
TTGTAGATGTTATGCCAACCATACCTCTCTTCTTTTTTCT
CTTAGCTTTTGTTTGGCAAGCTGCTGTAAGTTTTCGATGA
GATCTTTAATTTAATAATCTCCTAGAAAATTCATGATTTA
TTCGAGAAAAAATTATAACAATTGCGGAGATGCGAAGATC
AGATAAGTTTTAGAGTCTGAACCCCACCCCCTATTCAAAC
ATCGAACTTCTTTGATAGTAAAGATAAATTCGGGTTACCT
TGTTTTGTTCTTCTCATTTTTTCATCCCTTGTTCAGTAAA
AACGATAAAAAATCGTATTCAAATTAAAATACTATTAAAA
CTAATTAGGATTTTGGGGAATATTTAACGAGGGATATGAA
AGAAATTTTGGTTAATGAAAAGCTTTTATTCCAAATGACT
TTTTGAAATTCTTTTCAATTTCTATAAAGAACCTAGTTTC
TTGGTATCTAAATAGCATATGAGGTAGAAATTGGAGGATC
TATTCTCTTTTTTCAAAAAAAAAATTATCTTGGAGATTTT
GTAATGCTTACTCTCAAACTCTTTGTTTACACAGTAGTGA
TATTTTTTGTCTCTCTCTTCATCTTTGGATTCCTCTCTAA
TGATCCTGCACGTAATCCTGGACGTGAAGAATAAAAAATG
GGTTCTCTTTTACATTGTCTTAGAATTTTATGGTTAACTA
AGAACAAAGGATTTTCAAAATTTGCAAAAAAAATCAAGTC
ATCAAGGAAAACGGAAAGAGAGGGATTCGAACCCTCGGTA
CGAATAACTCGTACAACGGATTAGCAATCCGACGCTTTAG
TCCACTCAGCCATCTCTCCTAATTCAAAAAGATAACTACT
ATCTTAGATTAGATTAGACAAAAAGGAAGAAATATTTCTT
TCTATCGAGTATTTTAATATGTAATAAATGTAATAAATAT
GGACAACTTTTATCAGAAATTTCATTGTGATATGTGATAA
ATATAAATAACATAAATAACATATAAGGTATAAGGACTCG
AAAGTGCCAACAATTTAAAAAGAAAACTAAAGAAGACTAA
AGAGACCCTTGCGTTGATTTTGTTCGAAAGGCCCTTCTTA
TTGCCACGGGCGGGCCCGGGCAGTCCCTAGCCGGGCCTTT
TTTTGTTCCAACTAATTTATAAATATAATGATGGTTTATA
TTAATTTAGATTATTTGAAAATCCAAATGTTTATTTAAAT
ATATTTATATATTTCTTTTATATATTTCTATTTATATTTA
TTTTATATAATTTATATATTTTATATAATTTATATATTTT
TATAATTTATATATTTTTATATATTTAAATATAGAAATAG
AAAATTCAATAGGAAATATTCAAGCAAGAGTAAAGAAAGA
TTATTTCGATGCACGAAAACGAAAAAAAAGGGGGGGTCAA
CACCCTTTGATGATTTTGTAAATGATCTTATCTTGATTTT
GTCCCATGTCCCTATTGGACAAAAGTACCGGTTGTATACA
ACAATTACATTGTGGCGGGTATAGTTTAGTGGTAAAAGTG
TGATTCGTTTTATTAACCCTTTAAGAGTTAAAGGTTAAAG
GGTCTTTGCTTTCGGTTTGATTCATATTCCGAGCAAAAAC
TTTATTTTGTATAAAAAAGGATTAAACCCTTTACTTCTCA
ATAACATAGTCGAGAAAAATATAGATTCTCGTGATTTGTA
TCCAACAGTCACCAGTCACTTAGAAAGTGAGAAAATGGAT
TATGAAATTGCGAAACATAATTATTGAATTGGATTAGAAT
ATTAATACTTGCATAAGTAGGAGTAAAGGATCCATGGATG
CAGGTAGAAAATAGGTTTCGAATCGTAACTAAATCTTCCA
TTTTTTCTATACGAAAAAAAAATGGAAGCAAAATAGCTCT
TAAACGATGACTGTAGTTTACTAGAGACATCAACCTATTA
TTTTAGCTCGGTGGAAATAAAACTGATTTCCTCAGGATCT
TCTCAACTAAACTAAAAATAGAGAACGAGGTAACTAGAAA
GATTGGTATAATCACTCTCCTCTAGAGGGATCATCTAGAA
AGCGATTCGTTTTTTCTCTATTCAGACAAAAAAAGCTGAC
ATAGATGTTATGGATTAGAATTTTTTTTGCAATAGTGTTC
ACATCCATAAAGGAGCCGAATGAAACCAAAGTTTCGGGTT
CGGTTTTGAATTAGAGACGTTCAAAATGTTGAATCGACGT
CGACTATAACCCCTAGCCTTCCAAGCTAACGATGCGGGTT
CGATTCCCGCTACCCGCTTTTCTTTTAAATGTTTATATTC
TATATTTTATACTCTATATAGCTATTAGATTATTAATTAG
ATTATTAGTAGTATTAGGGCATCATATAATACATATATTA
TAAAATAATATAATTATAAAATAATATAATACAATTTCAA
AAACTATCTCCCCGATTCTTTTTTTTTTTTTCAACCAAAG
GGGGGTGGGGAAAGTCAAAATATGAAAAATTAGAACGAAA
GGCGTCCATTGTCTAATGGATAGGACAGAGGTCTTCTAAA
CCTTTAGTATAGGTTCAAATCCTATTGGACGCAAATTGTT
TCCATCTCTTTTTAAAATTTCGATATAAGGAAAAACCTTT
TGAATAATTTGAATTCAAGACGCTAAATTCCTTTTTTAAG
ACAACAAAGGAAGTGATTCGTTTTTTATACCTGTTCCTGA
AGGATAAAACGGTCCATTTGCTCATGAATAGCTTCTTTCA
AAAGAGATTCCGCTTCCTCGGTAAATGTCTTGGTAGAAGA
AATTATTTCTTGGAACTGGGGTTTCTTAGTTTTTACGTAA
GTACGTAACTCCACAAGAAACTTCCTTACCTGTCCAATTT
CTAATGAATCAAGAGAGCCAGTTGTTCCGGTATAAATAGT
CATTATCTGCTCTTCCACTGCAAGAGGAGCTGCTTGGGAT
TGCTTAAGCAATTCACGTAATCGTTGACCTCTTGCCAATT
GATTCTGAGTAGCTTTATCCAGATCAGAAGCAAATTGTGC
AAAGGCTTCTAATTCTGCGAATTGCGCCAGTTCCAGCTTT
AATTTACCAGCTACTTGTTTCATGGCTTTAATTTGAGCCG
CAGACCCGACTCTGGAAACGGAGATACCCACATTAATAGC
GGGCCTGATTCCAGCATTGAATAGATCGGCGGATAGGAAA
ATTTGGCCATCCGTAATAGAAATTACATTCGTAGGAATAT
AAGCCGAAACATCTCCCGATTGAGTTTCAACGATTGGTAA
GGCGGTCATACTACCTTCCCCTAAACTAGAACTTAATTTA
GCAGCTCTTTCCAAAAGCCGCGAATGCAAATAAAAAACAT
CCCCTGGATAAGCTTCGCGACCAGGTGGTCTTCGTAATAG
AAGAGACATTTGGCGATAAGCTTGGGCTTGTTTGGAGAGA
TCATCATAAATAATTAAAGTATGTTGTTTACGGTACATAA
AAAATTCAGCTAGAGCTGCTCCTGTATAAGGAGCGAGATA
TTGTAATGTAGCAGGGGAATCCGCCGCTTCGGCTACGACG
ATGGTATATTCCATCGCCCCCCTTTCCTGAAAAGTGGTTA
CTACCTGAGCCACCGAAGATGCTTTTTGACCAATAGCTAC
ATAAACACATATTACATTTTGACCTTGTTGATTGAGAATA
GTATCCGTGGCTACTGCTGTTTTACCGGTCTGTCTGTCCC
CAATAATTAATTCGCGCTGGCCTCGTCCTATAGGAATCAT
CGAATCAATGGCAATAAGTCCTGTTTGTAGAGGCTCATAT
ACAGAACGCCGCGAAATAATACCCGGCGCGGGGGATTCAA
TTAATCGAGATTCAGAAGATGAAATTTCACCTCTACCATC
GATAGGTTTAGCTAGGGCGTTTATAACACGTCCCAAATAG
GCCTCACTCACCGGTATCTGAGCAATTTGGCCTGTTGCTT
TTACAGAGCTTCCCTCTTGTATCATCAAACCATCGCCCAT
TAATACAACACCAACATTATTTGATTCCAAATTAAGAGCA
ATGCCTATTGTCCCCTCTTCAAATTCAACTAATTCGCCCG
CCATTACCTCATCAAGACCATGAATACGAGCAATACCATC
GCCCACTTGAAGCACGGTACCAGTATTTACAATCTTTACT
TCTCTATTATATTGTTCAATGCGTTCACGAATAATATTAC
TAATTTCATCAGCTCGAATGGTTACCATAAGGATTTCTTA
ATTCTTTTTTGAAACAAAACAAAAAAATAATGCCTACAGT
AGAAAGACTAATCAGTTATTTCTTTCATCGACCCTAACAT
GCCAATATTGGCACTAATAGTACGTAAATGTAACTCATTG
TTCAAACAACTATTCAGAATTCCTAGAGCTCTCCGTAAGG
CTTGTTGAAAAACCCGTTGTCGAACTTGATTAATCGTCCT
TTGCTGTTCAAACTGAATAGTTTCATTTTTGTAATTTTCT
AATTGTTCCAAAGTCTTATAAGTTGAATTAATTAAATTCA
ATTTTTCTCGCTCTATCTCAGAGTATCCGTTGACTCGGAA
CTGGTCCGCTTCTTTTTCTACTTGTCGTAAGCGATCTCGA
GCCTTTTCCAACTGTTCAATGGCCCCTCTCCGGAGTTCTT
CTGAATTTCGAATAGTATTCAAGATCCTCTGCTTTCGATT
GTCTAATAAATCACTTAATGAAAGTAGATTATCTTTCCAT
TCATTCAGTTAAAAGCTTCCATAATCCCTTCCCGAACCAA
ACACGAATCTTTCGATTCATTTGGCTCTCAAGCCCAATAA
ATTCTCATACCTTTTTATAAATGTAATGATAAGCCTATCC
TCTCTTCTTTGTTCAGATTTAAAACAAAAAAATATCTAAA
CTACAAAAGATTCAGAGGACTCTTTTGACAAAAATATGTA
ATTGTCAGCAAAGTCGTTTCTTTTTTTTTCGTTTCTTCCA
ATCCAAAAAATTCTTCTTATTTATACAAAACACATAGGTC
GCCGATTCAGCATTGGATAAAAAGGGTAAAATGCCCATTT
TTACAATTACAATAAATGCTCTTCAAATCCTTTTATCGCC
AGGAGTGTTCTCTAGCGATAAAAGGATTCGTTTTGAATCA
TCTCTATATTATCATAGTGGTAGAAAGAGTACCATGCTAT
ATCGAGACTTCAAACAACTTGCTTTAACCATGTTAATGTT
CCTACATTATTGGTTGATAGAGAATCAAAGAGTATTTTAC
CAATAAATCACGAAATGCTATAGTTCTTACATCGAATTTT
AAAATTTCTTTCGAAGTAATTCGCGAGATCATGCACCTTT
CTTTGCTAGTTATAACGAAAAAGGGCGCAGCTGGTTGGAT
CCAGCCTATTCTTGAAATAAACAACCCGCACACACTCCCT
TTCCAAAAAAGATCAATACACCAAGCACTACACTTAGATT
TATTAGATTTGTTGATAAAATATCGATATTAAACCCGAAA
CTCCCGGCGGATGGCCAGCGGCTCAAAGAAACGAAAGAAT
CGGTTACATTTTTCATAGGATCTCCTTTTATAGATAATAG
ATAGACTCAAAAATGGAATAGCCTTCTTTTTGTATCACTT
CATCCTTCTTTTTGATTTATTCCTTTATTTTGATTTTGAA
AAGTATTGGAGTTATGTAAACTAACCGCATTCTTGCAATA
CTTAACCTCCCCTGGACTCCAAATGGGAAGGATGAAAGCG
AGTCGGGTCGGTATACCAATTCCTCATCCGCAAATCAGCC
CTTCCCGTAGGTTATTTTGTCAACGAATAAATAATTAGAG
GAGTAAAATCTTGCTATAATTCGAAAAAGCAAATGACAAG
TCGAAGGCACTACACTATGTATTAATCATATTTCTAAGAT
TAAACATTTTTCATATTTCTAAGATTAAACAAAGGGATTC
GCAAACAAAAGTGCTAATGCTACAACGAGTCCATAAATTG
TTAAAGCTTCCATAAAAGCTAAACTAAGCAATAGAGTCCC
TCGTATTTTTCCCTCTGCCTCAGGCTGTCTCGCAATACCC
TCTACAGCTTGACCCGCAGCAGTTCCTTGACCAACCCCGG
GTCCAATAGAAGCAAGCCCTACGGCCAAACCAGCAGCAAT
AACAGAAGCGGCAGAAATCAGTGGATTCATGATAAGTCCC
CTCGTACCAAAAAAAAATGGTTAATGATACAAGCAACCAA
CGAATTATAACTTTCTTATTCCATTGCTAGGATTCATTCA
GTCGAAGTAACTAATAATTTCGGGTTGAAGTAATAGTATT
TTTGAACCGATCGAACTCCTTCCATATCTATTTTTGTTTC
TATCCACAAACTGATTCATTTCTTGGTTCCGAACTATGAA
TTGAATGAGTAAACCGATGAAATTAAGAAAAACATACAAA
CACATAAACAGTCAAAGTCCCAAAGAGGTGGAGGGGGGCG
GACTTCCCTTGAAATAACCATCTAAATTCGTAGGTGTAGG
GCATATATGAAATATATCTTTAGTTCATATATAATCAGAC
AATATTGAGTATTCCATGTAAATGTCTTTCTTCCAGAACG
AAAACTAACCACTCATCTTACATTCAATAGGATTTGAGAA
TCAATTACTAAAACATATGCGGGGTTTGACTTATTTATAG
CCATCCAATTGCATCTTTCCTAACCAACCCATTTGTTATG
AATTCCGCTTTTTGTAAATTATTTTCCCTTCCTTTTTTAT
CATTCTTACACTGGATCAAATCTAAATGGCCAAATTGGTT
AGTCCAAATCATTGGATAGAAATAACATTATTTGATTGAT
CTAAGTTCATGCAATTTGTTATTTATTATATTACTATTTT
CATTTGGTCAATCGTTGACCAAAATAAACTGAAATGGAGA
ATCTTTTCTTTCCTTTCACCCTTTTTATTTTATTCTATTA
TTTTCATATTGATATATTGAATAATGAGATAGAAATTGAA
TATTGATTGTGGGGGTATGGTATTAAATTAAGTGGGCGAG
GAGGAATTTTAGGAAAAAGATCTTTTTGTTGATCTCTTTC
CTTTTTTAGACAACCCTATAATAGACTCATTAATATACTC
ATTTTTTCATTACTATATATCGTATATGGCGTAGTTGTAT
ATTCCCTAAGTAAATTAGCTTGAGCCGTACGTTAAAATTT
GAAAAAAAAAAAAGATTATTTCAATGATGGCCCTCCATGG
ATTCGCCTATATAAGCCGCGGCTAAAGTTGCAAAAATAAG
AGCTTGAATACCACTTGTAAATAATCCAAGGAACATAACA
GGTATAGGAATCACTGAAGGTACTAAAGAAACAAGAACAA
CAACAACTAATTCATCAGCTAAGATATTCCCAAAAAGTCG
AAAACTAAGCGATAAAGGTTTTGTGAAATCTTCTAAAATG
TTAATGGGTAAAAGGATTGGAGTTGGTTGAATATATTTCC
CGAAATAACTTAATCCCTTTTTGGTAAGACCTGCATAGAA
ATAGGCCGTTGACGTGAGTAAAGCCAAAGCAACTGTAGTA
TTTATATCATTCGTGGGTGCAGCTAACTCCCCATGAGGTA
GTTGTATGATTTTCCAAGGTAAAAGCGCCCCTGACCAATT
AGAAACAAAAATAAATAGAAACATAGTTCCAATAAAAGGA
ACCCAAGGGCCATATTCTTCTCCAATTTGAGTTTTACTGA
TATCGCGAATAAATTCAAGAACATATTCGAAGAAATTCTG
ACCCCCAGTCGGAATGGTTTGTGGATTCCGAACAGATAGA
GCAGCCGAACCTAATAAGATAGCAATTACAACCCAAGAAG
TAATAAGTACTTGGCCGTGGACTTGGAACCCCCCTATTTT
CCAATAGAAATGTTGGCCTACTTCCACACCAGATACATCG
TATAACCCCTTTAGTGTGTTTGTTAGAACATTCATATTGA
TGACCTCGGAAAAAATCGAACTTTAAACAAAATCATTTTG
ATTCAACATTCAACCATCTCTTTGCCTACTTGAATCGGAT
ATTTTTATCTCTTTTTTGAAATTCAGAATTTCAGAATAAA
GTAACCAATTATATAAATATCATAAATCTATGTGGTTTAA
GTTATTTATCTTATTATTAATCAAGAGTTTCTTATATAGC
TAGAATGGCCCTCACAAACCGCGAACACGAATTTGTTAAG
AATTAATCGGATTGAAGCTATAGCGTCATCATTCGAGGGA
ATCGAAATATCTGCTAAATCGGGGTCACAATTTGTATCGA
TTAAACAAATTGTTGGAATTCCTAAAGTAATACACTCCCG
CAGGGTCGTATATTCTTCGTGCTGATCAACGATGATTACA
ATATCGGGTAGCCGTGTCATATATTTAATCCCGCCCAGAT
ATCTTTCCAAATGAGATAATTGTCTTTTTAACATAGCTGC
ATCTCTTTTTGGAAGACGATTAAGTATCCCTGTTTTTTGT
TCCATTCTCAAGTCCCTAAACTTCTGAAGTCTCGTTTCTG
TAGTGGACCAATTCGTTAACATACCGCCGAGCCATTTTGT
ATTAACATAATGACAGCGGGACCTTATTGCCGCCCAGGCT
ACTGAATCGGCGGCTTTTTTTTTGGTACCAACAATTAAGA
ATTGTTTTCTTCGGCTTGCTGCCTCAAAAACCAAATCACA
AGCTTCTGATAAAAAACGAGCAGTTCTAGTAAGATTTGTA
ATATGAATACCTTTACGCTTTGCAGAGATATAGGGTGCCA
TTTTAGGATTCCATTTCCTAATACCATGGCCAAAATGAAC
CCCTGCCTCCATCATCTCTTCTAAATTGATGCTCCAATAT
CGTCTTGTCATTTTTCTTACCCCCCCTTTTTTTTAAAAAA
AAAAAAAAGAGACGAGGAACCCTGAACTGAAATAGAAAAT
TGTTCCGATGGAACCTTTGGCCCTAACGTAGATTGTCTGT
AGATACACGACCCAAGCCATTAATTATTCTTTTCTATTCA
TTATTCTTTTTAATTTTTAATATTTATTAGACCACACCCA
ACCAAATAAAATAAGGTAATGAAAGGAAGGAATCCTTTCT
TAGGACTTACTAATTCCTATAAAAGACTGTTCTGATGTAT
CATGGAAACTCTTTGAACGGAAAGAATCAAACAATTTTCT
TTGGTGAAATAAAAGATTTCTCATCTCACTCTCAAATAGA
TTCTTTTTTTTGGTTTCCAAGGGAATCTTATTATGTTGTT
TTGAAGGATGCACTAATCCTTTGACTCCAGTCCCAACGGG
TATCATTCCTCCCAAAACAACGTTCTCTTTCAGACCTTTC
AACCAATCGATACGCCCCCGAAGAGCAGCTTTTGCTAAAA
CTCGAGAAGTTTCTTGAAAACTCGCTTCGGATATGAAACT
TTGAGTATTGAGAGATGCTCTTGTTATCCCCAGCAAGACG
GCTCGGTAACAGATCACTTCTTCGAAAGCGCGCCCCATTC
GTTCTGCTCGCAACAATCCAATTAGTTCTCCGGGTGAAAA
AACGTTAGACATTCCATCTTCCGAAATCAACACTTTTGAT
GTTATTTGGCGTACAATAATTTCTATATGTTTATTATGAA
TCTGCACCCCCTGGGATCGATAAACCTTTTGGATCTTATT
AACCAAAGAGATACGACTTTGAACTATCGTTAGCTTAGCA
CCAATCAAGAATCCCCAGGGAATTCCAAGAATTTTTGTTA
TACATTTGTTCCAACCCTCAATCCTCTTTTCTAGATTCAT
CGATATTGAATCAATCGAACGAACTTCTAATACCTGTTCT
ACTTTTGGAAGACCCTGCGTTATATCACCAGATCTTGATT
TTTCATATATAAATGTAACTAATGTATCTCCTTCGTAACG
GACTTCCCCATAATGGCCATGAACAGTTGCTCCTGGGGTG
GCCAAATAAGGTTTAGCTGATCGTATTACTACGGAGTCGA
CTTGAACAAATATAACTTGACCCGACTTTAGGTGGGGTCT
ATTTTTGGCTATACACACATTTGTACAAATAAACTGTCCA
AGACTTATTATTGTAGATGTCTCTTCAAAATAACAATAAT
TATGACAGAAAAAATACCAATTCAAATTAAATGGATTCAA
AATAATGTTATTACATATGCATGGGTCGGGATTATAAATT
TTCCCATTTTCATCCATTGAATAATATTTAATTACTTGAA
AAGTCTGTTGTAAATTGTCAAGTTGCAAATAGTTAGTTAC
CAAAATATGATTATGAGTTATTAAATGGAAAAACGAATAA
AAATTCGCAATTGGAGAGACTGATCCTAAAGGGCCCAGCG
AATTCCTAAGTATAATTCGGGGATTTTTTTTAATTGATTC
TTTTATTCTATTGTGATATTTTACACTGGTGAATGGATCC
ACTCGAGAACAATTGGATGATAACAAAATTATCAATGATT
GGAATTCCTTATTTCTATTCAACAACGTATGAATAGTTCC
TTGGCTTGGGTTAAGGAATTGTTGAATTCTTACCTTAGAC
TTAGAATAGGAAAAAGTGGAAGAAAACGCATTGATATTGG
TGTAATCTGATCCATTATCAGAGAGCAAACCTAGGGGATC
ATTCCTTTTTCCGATATCCAAAATGGGGGATTTTGTCAAG
TCGATTCTTAGAAAATGTCGAATCAAACTATTTATCCTTA
TTTCAATAAAAGACGCACGGACTTCTTTGCTCGAAGAACT
TTTTTTTTTTTTTTCTTTATCCCAATTTAATACTAAACAA
GTACGAACTAATTGAATACTTGTATCAAGAATTCCTCTAT
ACGAAATTCCTAGAATTGGTTTGCCATTTCCATAAAGGAT
ATAATTTACAACTTGAAGTCGTACATTGTCCCTTTCCTGC
AACGGATCGGGGGGGAAAAGTGTTGCTACATTTAGACCGT
CCATTAGTTCATATATGACGACAGGTCGAACCAAAACAAA
ATACCCCTTTTTGCTAGGTGTAATCCGTTGGACATAGATC
CAATTTTTCAATTTTTTTAATCCCTTGCAATTTCTTTTTC
CTGTTCCTGGTGGTATCGGTACCAAAACGCCGCTATGTTG
GGATATCTTATCTGTCTCTCCAGGAAAATGGATATCTCCA
GAAAAGATTTTCAGTTCAATTCTTTTTTTTTTCCTATCTA
CCCGAACCAACCCCCCCCTCCGGCTTCTTATATTTAAAGT
GATTTGTGTATCTACCCCAATGATACTATTGTTCCGTACC
ATTATGAAAGAAGATCCGGGTAAGATATGCACTTCCTCGG
GAATGAAAAAAAATCGATCCACTTTCATTTGGGATTTTGA
TTTAAATTCCTTAACTCCTCGATACTCAATCAAATCTTCC
TTTTTGACGATTGACTGCATTTCGATAGGCCCATATTTAG
TAATTCCCAAGCTCTTTCTTCGATATCGAGGATCATCAAA
ATAAGAAAGAATACTATTTCTACGAAAAACACCATTTAAG
GGAATTTCAATCGAGATACCGAAAGTGGATATTAATTCGT
TTTCGCGTTCGTGAATTGGTTGAAGTGGTATAAGAAATCT
ATTTCTTCGCCTCTTTGACAACAAATCAGAATTCTCCCAG
AGAATGGCCGGATATAGGGGATTACAATGACCAGTACATA
TGATTCGATTAAAGTCTAAATAATTCTGAATCCTCTCTTT
TTTTTTACCATAAAAATCCGAACTAAAGAATTTGTACCTC
ATAGGGGCGTTAGGTACTGAGAGGTTGGAAGACATATCTC
CTCGCTTGACAGAAAGAGAATGCGCGTTCATTTGATCTTG
ATCCTTGTGAAGCGAAAGGGAGACTAGACTCGATCTGCAC
GGACCTCCTAATAATATCCATAAATGACTTGTTTTTGGTA
ATAGATGGACATTACCATATGTAAATTCAGGTGCATGATA
CACATCGGTACTCCAGTGCATTTCGCCGTCTGAGTCAGAA
TAAATATGTTTTCGAACTTTTTCTTTAAAATTAAAAGTGG
ATGTTCCCGCCCGAATCTCAGCAATCACTTGTTCTGATTC
TACATATTGATCGTTTTGAATTAAAAGAAAACTCTTTGAT
GGAATATTCACATTATATATAATATCTTCACTCTCAATAG
TTACATATAAGTCCCTAGAGCATAGAAAAGCAGGATGTCC
GTGACGTGTACGTGTCGGATGAACTAAATCCTTATTGAAT
TTTATTTTTCCATTATAAGGAGTTCTCACATGTTCTGCAG
TACCTCCTGTGAATACTCCGCCGGTATGAAACGTTCTTAA
TGTTAATTGAGTACCCGGTTCTCCAATCGATTGACCTGCA
ATAATACCTACAGCTTCTCCCAATTCAACCAGGTCGCCGT
GAGTAGGACTCTGGCCATAACAAAATCGGCAGATCCAAGA
TGTACTCCTACAGGTAAAGGGGGTTCGAATAGGTATTGTT
TCGGCGCGAAAAGTTATGAATCGATTGACAAGCCCAATCC
CAATGTCTTGATTTCTAGTGGCAATACATCGCTGACCCAT
ATATATATCATCTGCTAATACACGACCAATTAATGTTTGA
ATAAAAAACCGTTCGGGCAGCATCCCATTCCGAGGACTCA
GAGAAATACCCCGGGCGGTTCCACAATCTGTTCGGCGTAC
AACAATGTGTTGAACTACTTCAACAAGTCTGCGTGTGAGA
TATCCGGCATCTGATGTTCGTACAGCAGTATCTACAACCC
CCTTACGGGCTCCGTAGCAAGAGATTATATATTCTGTTAA
AGAGAGTCCTTCTCGTAAATTGCTTTGAATAGGTAAATCA
ATCATTTGTCCTTGAGGATCCGACATTAATCCTCTCATAC
CTACTAATTGATGTACCTGAGATACATTTCCTCTAGCGCC
TGAAAAAGACATTATATGAACGGGATTAAAGGGGTCAGTC
ATCCTAAAATTTGGATTCATCTCCTGTCGCAAATATTCAC
TTGTAGCATACCAGATTTCAATGGATTGACGTAGTTTTTC
TACTGCATGTACATTCCCAGAATGGTGGTGTTTTTCAAAA
ATCAAACTTTGTTGTTCAGCATCTTGAACTAGGCATCCCT
TTGAAGGTATTGTTAAAAGATCATCAATTCCTAATGAAAT
AGATGTAGCAGTAGCTTGTTGAAAACCCAGGGTTTTTACT
TGATCCAGGATGTGTGATGTATATGCCATTCCAAAGTGAT
CTATTAATCGACTAATAAGTCGTTTCATGGCAGTTCCATC
GATCGCTTTATTGTGAAAGACCAGAGTGGCCCGTTCTGCC
ATAAAGTACCTCCATATTCGGCTGAGTAGAATTCGACAAT
GGGTTAGGGTCAGTGATTGAAAAACTTCTTTTTTTCGATC
TTGATTCGCATATAAATTCCGGAACTCTAATCCCAGCTAA
ACCGCGGATACCTCAATTTCCGCGGTATTATAGAATTCCT
AAGTACCATATGAACAGGCACGAGAAAACCCCTGTATTGC
TTCTTCAATTTTTCGATAAAGAAAAATCTGACCAACAGTG
GTTCGAATGTATAGAAAAATAATTTCTTTTTTTATTATAC
TTCGTACTATTAGATAGTGTCCATAAATCTCATAATAAGT
CCCCAAACATTCATAGTGAATTTCGGCAGGAATTTCTCTT
GAAGCAATAACGCGTCGGTCCAGTTGCCACCGGAGCCACA
AAGGACTATCTAAATGGATTCGTTTCCGACGATAAGCCTC
AATTGCATCATAGGAATTACAAAAAAAAGGTTCTTTCGTA
TACTCATAATTATTATTGTCACTTCTTTTATTTTCATCCT
TGCTGCGATTACGTGGATTATATTTAATTACACAAATACC
TCGACGATTCCCACTCGTTAATACATAGAGCCCCATAAGC
ATATCTTGGGTTGGTACGGAAATGGGATCCCCAATAGCTG
GAGACAAAAGATTCTGATGAGAAAACATAAGTAAACGCGC
CTCCGCTTGGGCTTCCAACGATAAAGGTACATGAACAGCC
ATTTGATCCCCATCAAAATCTGCATTGAATCCCTTACAAA
CTAATGGATGTAAACAAATAGCACGCCCTTCCACTAAAAT
GGGCTGGAATGCCTGTATGCCTAATCTATGCAAGGTGGGT
GCTCTATTCAGCAATACAGGATGTCCCTGCAGAACTTCCT
GAAGTATTTCCCATACAATGGTTTCTTTTTCCCGAATTTT
ATTCTTAGCAACTCCTATGTTCGAAGCAAGATGTTGTCCA
ATTAGACCACGAATTACAAATGTCTGGAAAAGTTCTATTG
CTATTTCTCGAGGCAATCCACATTGATGTAATGAAAGTGA
AGGCCCCACAACAATAACGGAACGTCCTGAATAATCGACT
CGTTTGCCAAGCAAAGTCTCGCGAAATCTTCCTTCTTTAC
CTTCAATTACATCGGAAAATGACTTGTAAACTTTATTATG
ACCGTCCTTCGTTGGTTGACCGCGTCGAATTCCATTATCA
AGAAGTGTATCGACGGCTTCTTGTACTAATTTTTCCTGGC
ACATTACCAATTCTCCTGGCGTAGATCTATTTGTTGTTAA
TAGATCGGTAAGAGTGTTGTTCCGATAGATAACTCTTCTA
TAGAGTTCATTAATATCCGAACTCATTAGTTTACCCCCAT
CTATCTGAATGATCGGTCTCAATTCAGGAGGAAGAACTGG
TAATAGACACAAAACCATCCATTCTGGTTCTATATTTGTT
CGAATAAAATTCTTAGTCAGTTCCATACGTCGAACCAAAA
AATCCTTTCTTCTTCCAACTTTTCGATCTTCCCATTCATT
CCCCGTGGGACCTTCTTCCCCTAATTCTTTCCATTCTACT
GATGAATTTTCTAGAACAATTCGTAAATCTAGATCAGCTA
ATTGTTCTCGGATAGCAATCGCACCAGTAGACATTTCTCG
ATTTCGAAATGTATAGAATCCCTGGGTAGTAAAAAAAAGT
GGGATGCTGTATTTCCAAGATTGGATTTCATATTCGAATA
AACCTCGTAATCGTAAGAAAGTGGGTTTTTTAGTTATGGG
CCTAGCAAAAGAAAAATTGGGATAGGATCCTATAGGATCT
CCCCCCCTCAAAATCGGACGTGAAAATTTCCCCTCATCCG
GCTCAAGTAGGTACACCAAATAAAGAAAGGAGTTCTCTCG
AGAAAACTCCCAAACAAAAGGATCTACTCCTTACTCAAGT
TCCTAGTAAAGATCAACATTAATTCCGTCTTTTTTTTCTT
AATTCTTTATTCAATATTCAATTACGATTCAATAAATGAA
GAAGTGTAAAAGTCTTGAGTAGTCTACTTCCCTTCTAATC
ATGAATACCTTAATTCTTAGTAATTAAATTAAGGGAATAC
CTTCAAATTAATAAGAGATTGACTTGTCTATGTGCTGTTC
TATTCGATCTTTTAGGTCCCAACTTCAACTCGACGGTTAT
GCCACGCACGATGTCCCTACAGTCTATATGCGATGAATAG
ACTCCTGCAACCATGACATATTTACTTCCTTGAACATAAT
TTCTTTCCAAAAGAAAGGAAAAAAATAGTTAATTCCACAA
AACAAAAAAGTCTTTTTTTACGAGGTACAAATAGAAATAG
GAATTTCTATTTATTTGTTACAAAACCGACCATAGATCAA
TTGCCCCTTTTTGTTTGGGAGTATTGACTATACCCCTAAT
TCTGAGCTTCATGTTACTCCTTCCAAGCGACGTGTCAGTT
CCAGGGCATCCCAATTAGATTCGCTGGAATGACAGTTTCT
CATTCAGAATCTGTAAAATCAGCATTTCGATCAAATCACA
CATCGCAGTAGACTAGGCCTTCTAATTCTTTAAGGGATTT
ATCTAAAAGATTCGCAATATAACTAGGAAGACGCTTTAAA
TACCATACATGGGTTACTGGGCATGCCAGTTTGATGTAGC
CCATTTGATACCTTCGTATACGAGAATCAATAAATTCGAC
GCCGCATTTCTCACAAAATTTCGGGTCGTCTTTTTCCTCT
CCGATTATGCGATAATTTCCACAAGCACAAATTCCACTTT
TAATAGGTCCAAAAATTCTTTCACAAAATAATCCATCCCT
TTCCGGTTTATTGGTTTTGTAATGAAAAGTATAGGGTTTT
GTCACCTCTCCAACTATCTCTCCATTAGGCAGTATTTTAG
TGGCCCAAGCACTTATTTGTTGAGGAGAAACTGATCCAAT
TTGGAGCTGTTGATGTTTATACCTATCGATCATAGAAGAG
AAATGCTGATTCATTCCGATTAAGCTTCCTTCCTATGAAT
CTGGAAGTTTTTCTCAGATATAAGGAAATGATTCAGTTCC
AGAGCTAAAGATCGTAGTTCTCGAACGAGTAATCGAAAAG
ATTCTGGAGTACCCTCGGGGTTAGGTATTGTTTCTCCAAT
GATCGTAGTACCAAGTACTTCCTGGCGAGCTCTAATATGA
TCAGATTTATAAGTAAGCATTTCTTGTAAAATATGAGCAA
CACCAAACCCTTCGAGAGCCCAAACCTCCATCTCTCCTAC
CCGCTGTCCCCCACGCTTTGCCCTTCCTCTAAGGGGTTGT
TGTGTAACAAGTGCATAATGTCCACTTGAACGGCCGTGGA
TCTTATCATCAACTTGATGAATTAATTTTAAGATATAAGG
CTTTCCTATTAAAACGGGTTGTTCAAAAGGATTCCCCGAC
CTTCCATCAAATATTCTGCCTTTTCCCGGATATTCGGCTT
CAAATACCCACGGATTCGCTGTTTGCTTACTAGCTTGATA
TAATTCAGAAAACACCAGTTTTCTCGAAGCTTCTTGTTCA
TATCGCTCATCAAAGGGCGCTATTCGATAATGCCTGTATA
GCAGGCTTCCGGCTAACCCAAGTGAACATTCAAATATCTG
TCCTACATTCATCCTTGAGGGTACTCCTAGTGGGTTAAAG
ACCATATCAACAGGTCTTCCATCTTCCAAATAAGGCATAT
CTTGTATAGGCAAAATTTTGGAAATAATACCCTTATTTCC
GTGTCTTCCAGCGACTTTATCGCCTACTTTAATGTCACGT
TTCTGTGAAATATATACACGAATCATTTCTGGATTATAAC
TAGAACCCCCCTTCTTATGGATCCATCTGACGTCAATAAC
CCGACCCCTACCGCCTATAGGTAGTTTTAGACACGTTTCT
TTTGAAGTAGATACCTGAATGCCAAGGATAGCTCGTAACA
ATCTATCTTCTGGAGCATACGACGACTCTTTCACCACCTG
GGGCGTTAATTTACCTACTAAAATATCACCCGTCTCTACC
CAAGATCCCAGCATCACAATTCCGTTTTTGTCTAAATTGC
GGAGTAAATGGGCTTCTAAATGGGGTATTTCGTTAGTGAC
CCTTTCGGGACCTTGATTTGTGACATGGATCTGAATTTCA
TATTTCCGTATGTGAAAGGAAGTATAAATATCTTCATATA
CCAAACGTTCACTAATGAGTACTGCATCTTCATAATTGTA
ACCTTCCCATGGCATATAAGCTACTAATACGCTTTTCCCC
AAAGAAAGTTCTCCACCAACCGTAGCAGCACCGTCAGTTA
AAATTTGCCCCTTTTTAATGCATTTACCCCGACGAGCCTG
TGGTTTTTGGTGCATACAAGTATTTTTGTTCGAGCGTTGA
TACCGACCTAATGAAATGCTTAGAGTACCTCCATTACTCG
ATAAAAGGATTTTGTCCGTATCGGTATAAATGATTCTTCC
CTCGCGTTCGGCTATATAAAAAGCCCCGGAATCTAGAGCT
GCTTGTCGTTCCAACCCGGTTCCAACAATGCATTTCTCGG
ACCTAGAAAGTGGAACTGCTTGACGTTGCATATTCGAACT
CATTAAAGCTCGATTCGCATCATTATGTTCGATAAAAGGA
ATGAGGGAAGCTCCAATAGAAAAATATTGGAAGGGAAAAA
TACTTCTAAGATGAACCCTTTCCCACGCAATAGTCAAGAA
GTCTTGACGGTATCGAGCTGGAACAACCTGCTCTTCCTGA
AGATCTCCATTCAAAGCCAAAGAATTTCCCGCCGCTACCG
TAAAGTATTCATCCCTACCCGGCGCTAAAAAAAGCATTCG
TACCCCTTTGGATCTCTCAGAAACTTCATAAAACGGGCTT
TCTAGAGATCCCCACCGACCGATCCTCGCATGAATTGATA
AGGATCCAATAAGTCCAACATTGATTCCTTCAGATGTGTC
AATTGGACAAATACGCCCATAGTGACTGGAATGGATATCT
CGTATCCGAAAACTAGCAGTTCGCCCTGTTAGTCCCCCAG
GGCCCAAATAACTCAACTTTCTCCCATGAACTATTTGTGT
CAATGGATTGGTTCGATCCAAAACTTGAGATAGTGGATGT
AAACCGAAAAAAGACTCAAAAGTGGTTGTTAATGCAGTTG
AAGTTACCAAATTTTGGGGTGTCGGTAGCAATTTATGTCG
AATTGCTCCACATATGGTTCCGCGAACCACATTTTCTAAA
CGAACCAGAGCCAACCCAAATTGATCTTGTAAAAGATCTG
CTACAGAACGAATACGTTTATTTTTCAAATGATTCATATC
GTCAACTGTGCCCATTCCAAATTTAAGTCCAATCAAACGA
TCTGCGGCTTCCAATATATCTCGTGGTAACAAAAATGTAT
TGTTCTGGGGTATATCAAGGTTTAGCCTTCGGTTCATATT
TCGTCGACCAATTCTTCCTAATTCACATCTTTGTTGAAAG
AATTTTTTTTGTAATTCCTTACATAAGGATTCAGAAAATA
CCGGATCTCCACCTACACAAGCAAATTGTTCATAAAACGC
TAAAATGGCATTTTCTTTTGACCCAATTTTTTTTCTCTCC
TTATCGTTTAGAAAAGACAAAAAAATTTCAGGATACCAAA
CATTCTCAAGAATTTCTCTTAGATTCGAACCCATAGCTGA
TGATAGAACTAGAATAGATATTTTTTGTTTCCTACTTACA
CGAGCCCAGATCCTTGCTTTTATATCAATCTCTAATTCTG
ATCTTCCTCCCCAATCTGATATTATAGTACCGGTATACAC
CGAAATTCCGTTATGGTCCAATTCTGACCGGTAATAAATA
CCGGGGCTTTGCAATATTTGATTGATCAAAATTCTATATA
TTCCATTTACTATAAAAGTTCCTAAGGAATTCATTAGAGG
AATATTTCCAATAAAAATTGTTTGTTCTTGCATATCCCTG
CCGGTTTTCCAAATTAATCCCGCGGATACATATAATTCAG
AGGAATACGTTAGTAATTCATATACAGCATCCCTTTCCTT
TATCAATGGTTCTACCAGTTGGTAGGTCTCCACAAATAAT
TGAAATTCGATTTCTTGATCTGTATCTTCTATTTTTGGAA
ACTTAGAAAGTTCTTCCGTCAAACCCTGATCAATAAACCT
ACAAAATCCTTCAAATTGTATCTGATTCAATCCAGGTATT
GTATACATTCCCTCATTTCCATCCCCTAGCATTTTCAATT
TCCCATTTATCAAAAGATCCCACTATTGGTTCATTCTTCA
CCAAATTTTATAAATGATCTAGCAACAATGGAATTTATAT
TATGTTTACTGAATCACATGAAATTTTACCCAATTCCATA
TCTGGAATAGAATGTATGAAATACGTCTGAATGGAGAAAA
AAAGAATTTTATACTTAAATTGAAATTTGGAACGGATACA
AATGGAAAGGCATTTTGAAAAAAGTTTTAGAAAAAAATTT
TGCTACTTAATCTTAATAAGGTTAAGTTATAGAATTTTGG
AGAGAATAGCAAACAAAAAATGATTGAATTTCTATCATTC
TCATTATTATGATATTACATATGTGAAGTTTCTAATAGAA
ATAGAAGAACGGTTTATTTATTAAACACGTATGTAGATAT
TAATATCCCTGTTCTCCTTTATTGTATTGATATTCATATT
TGTAACAATTCTGAACTATAAAAAGTTTCTGATCATCTAT
AATAAATAAGAAACATAAAACATATACATATATATACATA
TATAATATATAGGGCCTAGGGCTGGGGTTTACATATACTT
ATAATTGTTGGTATAATTTAAATTGAGAAGGGTTTTTTAA
CTCAATATTAATGTATCAATTTATATGTTCTTATGTCATT
AAGAAAAGAAAAAAACAAACTTTGAGATTCAAATCGTTCC
TTCATTCGCAGTCAGTAATCAATAGTTAATGGTTCAAATT
TGTTTGACTTTTGCGAATGAAAACTGACAGTCGATTTTTA
CTAGAAAGTGGGAGAAGTTGGTTATTTTGAGATACTCTAC
ATGGGCATATCAAATCCAATTGAAATCAAAAGAGCCGAGG
AGTTTGTTTTAGGCAAAAAGGGGAAAGAAAGGGATTAAAA
AAACGGAACTCCCGATGCACTGCGTGTACACATACAATAA
ATACAAGAAAAGTAAGTGCAGTAATACAGGATATATTTCA
CTAATTTTATATCGTTTTGGCGGCATGGCCGAGTGGTAAG
GCGGGGGACTGCAAATCCTTTTTCCCCAGTTCAAATCCGG
GTGTCGCCTGATCAACAAAAGGTGTGAAACCCTGCTTTTG
TGCTGCTGATATAACTCGCCAAATTTTTCTCATCAGAAGC
AGAAAAAGGGGCTGTTGATACTTGTTTGATTCGAAACAGG
CGAGAGGGGTTTTCGAAAAGAGTGTAAATCGAGGATTCAC
GGATATATACTAAGCGTATAGGGATTATCAAAGCGTCGGG
ATTCTCTTCGACTCCAATAGTAAATTGGAAAGCTTTTTTT
TTCGGCAACCCCGAATCAAGAATATACTGTCTCTCCACTT
TTTCACAAAGATAGTCGAAAAGGGTTATGCATTCGATCAA
ATAGAAACTTAGATATTGATTTATCTTTTTATTTATGAGC
ATCAACAACCAAAAAGGCCTTATTTTTGCTACATGTTTTC
CATTAGTAACATTTCCGAGAGATGTTACTCCGTATTTTAC
TTCAGATTCATCTTTCCTTTTATTTAGAAATCATCTAAGA
AGTTTTTATTAAATGAGTTGATTTATGAGATTGGGATATC
AATAGTGTTCGGTCCGAATCCTTTTTTTGACTCTGCACCA
TTGATTCCACTATACTATTAGTATTGAGGAATAGAACAAT
TCAATTCCTTCATATTTATAGAGATCCTATTTATAGAGAT
AAGGGGACATAATTCACATGGATATAGTAAGTCTCGCTTG
GGCTGCTTTAATGGTAGTCTTTACATTTTCCCTTTCACTT
ATAGTGTGGGGAAGAAGTGGACTCTAGGAGTATTACTAAA
TTAATCAATTAGTATCAATTGTTTTCTAGATTGGTCTGCT
GAACTATTTAAAACGAAAAAAAAAAAAAAAAGATTTTGAA
TTCCATTCGATTCGGACGGAGTAATCCATTATATGAATCA
CACTTTTCAATCAAACAGATATTTCACCAACTCCCATCTT
TGTATTTCGAAAAAAAAATACTGAGAAAAGCAAATTCATT
ATAATAAAAATTATTGCGAAATGTTCTATTTCAATCAACG
GGTTCTTATCAGAGTTATAGATGAGTACTGAGGAAATTAT
TCCCTCGTTAATTTAATGAAGAAGTCGTTTGGTTAAGTAT
ATACGCATAAATATATACGCCCTTTCTATGACTATAAAAA
AGGGTATACACAGAGACATCGCCGTTGTCAAACGAGATAT
TATACATAAGAGAATCTTCCCTCGGGTGAGTCCCATATTG
CACACTTACCGCTTGCTTTATAACTTTTTAAAATTGTATT
TTATTGTATATTCTTTTTATTGTATATTCTTGTATATTCT
AAAGTAGAACTTTACACATTATACACTCTAATCACATTAT
ACACTCTAATAATTCTAATAGATAGACCCTAGGGTCTATC
TATTAGAATACTACCCCGATCATAATTCGCTTATTTCCTT
TATTTTTAAGGCGCGAAAATTGTAATCCCTTTCATTTTTT
TTCATTAATTTTTGATAAGAACTTAAACTTATAAGTAAAG
CTTAATTCAAATTAATTTTTTTCACTGACTGTTTTTACAT
AAATTATAAGTAGAAAGGCCGTAGGAACTAGAATGAATAG
CGCAGTAGCAATAAATGCAAGAATATTTACTTCCATAATA
GAATATTTTTTTTTACTTCACAATAACTCGGGATTTAATC
CCCTAGAGATGATAAACCTTTCGAATCAATTACCTCTCAA
TGTTTTTAAACCAGATCAATATCATGAATAACAATACCTG
AGTTACCGAAAAAATTCGTCGTCAAAAACGGAATAGTATA
ACATAGGAGGTTTTTTTTATCCGTACCGAACCTCAATTTC
GATTCGGGACCCAATCAAAAATTCCTTTATTCGGTTCCGT
TCTTTTTTCTATAACGTACCTTACATTTTTTCATGTACAA
TCGTCTGATCAAGTATCATCAGATCGCCCTTCTACTTTAC
TTCCATTAGTTCCAAATACAAACAAAAAAAAATAGAATAG
AATATATATTACTCTATTCCAGGTATTTGGAATAATCGAA
AAAGCAGACTTGGAATACTTACTATAATGCTACCAATAAT
TGTACTAATACACCCCTTTTCCTGCCAAAAAGGAAAAGAA
AAGGAAATAAAGAACCCCTTTTTAGTTTGGAAATGCAATT
TTGCCCCCGGCCTCCTTTTATAGTCATATAAGGGGAGAGA
TGAATTGATTGATGTATTTTTATTAGAGCCGCCGGGACTG
ACGGGGCTCGAACCCGCAGCTTCCGCCTTGACAGGGCGGT
GCTCTGACCAATTGAACTACAATCCCAATGAAATACCCAA
TGAAATAGGGTATCTAGCAAAGATTTCTAGTCTTTTTTAT
CTCCGTATCGAGTATTTATGAAGGTCAAGGGGGTTATAAC
CTCTCGTGATAGATTGACCAATTGTTGGGCCGAGCTGGAT
TTGAACCAGCGTAGGCATATTGCCAACGAATTTACAGTCC
GTCCCCATTAACCGCTCGGGCATCGACCCAGGACGAATCC
TTTTTAAACTTATTGATAATCCCCGATTAACTTTCTTTTG
TAGTACCCTACCCCCAGGGGAAGTCGAATCCCCGCTGCCT
CCTTGAAAGAGAGATGTCCTGAACCACTAGACGATGGGGG
CCTACTTGTCCAACCGCCATCCTACTATGATCATAGTATG
ATCAGTTTTTTGAAATTGTCAATACTAAGGTGTAGAGAAT
TTTGGGGTGATTCGCCACTGAGGAATCATTCATTCTAATC
CCCATTTTTTGCTCTATATTCCAACCCTTCACTCTATATT
CCATCTATAACTCTATATTCCATCTATAACTATTTATAGT
TATATATATCTAGTCTAGAAATCTATAGTATTTAGTCGAA
TATAAAATAAAAAACGAAAATAATAAAAAGGATAGGATTT
TGTCATGGAGTCATTAGTCCAAAAAAAGTGGGATTAAGTT
ATATAATATAATATATATTAAGTTATATAATATATAAATT
ATATAATATATAAATTAAGAAAAATATATAAATTAAGAAA
TAATAAGAAATAATAAATTTAGTAACCGGGATCCAGAAAA
TAAAGTTTCAAAAATGCTTTTCATTTTGCTCAGGGAACAA
GCCAAGTAGAATCTCTTCATCACACGATTCGTCGAGATAT
CTTGAAATTTATGTTTCTATCGAATTAGTAAGTGTACATG
TATTATTCTATTCGGAATAAATTCATTCAAGAAACGAAAA
GAAATTAGATTCGGTCTTGAAACAATTCATTGCATTTTAC
CCTAGACTTGCGAGGTAAATCCATTATTATTCTTATTCGA
GACTGAACCATCAACGTCAACCACCAATAAACTACTATGA
GTCTACTGCATGTGCTATGTCCATATAGATATTAATTTTC
TATATATTATATATAGTTTATATACAGCTCTAGCATATAG
ATATTTTATCCACATAGCAATCCATTCAGGAATTCATGAA
ACATTAAATAAGCCCTTTTAACTCAGTGGTAGAGTAACGC
CATGGTAAGGCGTAAGTCATCGGTTCAAATCCGATAAGGG
GCTCTGTTTTTTTCCTAAACCTCGAACCGTAGTATTCCTA
TTTCAAGGAAGAATGGAGATATTAGTATTCTGGGTTTGGA
AAAAACAAGTAACTAACGGGATAATAGAGTATTTTTCTAC
TAAATTAAAGTCTACTAGTTATCTAGTTATAAAGTTAAGT
ATTTTTTCAATAAATTTGAATTATTATAAATATTGATTAA
GTTACCTCTTGAATGACCAAACCATATATTCCCATTTTCC
ATTCTTACCAATCAAATCCATTCCATTGGAAAGATTATAA
ATGAACAAAAAAGTAAGTGGACCTGACACATTGAATCATT
ACTATAATCTACTATTATGATAGTAAAATCGTATAGAGAT
GAAATTGGAAGAGTTAATCCCTTTTTCCTTTATTTTTTTT
TTTTGACTCCTCAAGAATTTGTCGATATTTCCGCTTAAAT
CTTCTTATTCCTAGATTTTATATATATAACAATAAATTTG
GATTCTGTTCCTCTACAGGGAGGGGTTTCTTTCAAGTCAC
AAGATAAGAGCTATTTCCACTATCTATCTTTTATCTATCT
TTGATTACAGATCAAGATTACTTTCTATCTACTATCTATA
TTGTCTATCTATATAAATAAGTATGTATATTTGAATGTAT
ATTTATCAGATCGCAGCTTCATGTACCAAACTGTATCAAA
TGTTTTGCATCGTATATTTTTCTTTTGAAAGTGTGCTGGA
TGCGAGAAAGAGAATCTCATTTCCAGTCTCCTATTTTTTA
TTCAATTCGAATTTAAGAAAAAATAGAAATTCTATCTTTT
TCTTTTTTTGAAGGGGTTTTATTTTAGATTTATTTGAAGG
AAAGAAAAATAGAAGTAACAAAGAAAATACTAAAGAAACT
GAAAAAAGAAATTCAAAAAAGACTTTTAATTTTTTCAAAG
AATCTAGAACTATCTTTCTTTTTCGCAATCTAATGAACAA
GATCTAATAATAACATTAATTAATAATAATTAATAATTAA
TCGAACAGGGGGTTAGGTCTGAGGATCGGTTGGGAGTTAG
AGAGGGGGTTGAATATTCCTTGAACAGTTCTTTGAAAAGA
TATTCATCTACCTGATTGACAACCCATAAGAAGACAATTC
GCGGTTCATATACTAGTTATTAGTAGGAATAATGAAATTC
CAATTTTCTAGTCGAGTTTATAGGACAATCAGGGATTGTT
ATCTTCGAAACCCATTGGATTGGAGTGGGATAGTACAAGA
AATCATGCAGAAATGATCGAATCTTCGAACGCCCCGAAAA
TGATATGAGGTGTTCGGAAATGGTCGAAGTAGTTGAATAG
GAGGATCACTATGACTATAGCCCTTGGTAAATTTACCAAA
GACGAAAATGATTTATTTGATATTATGGATGACTGGTTGC
GTAGGGACCGTTTCGTTTTTGTAGGTTGGTCCGGTCTATT
GCTCTTTCCTTGTGCCTATTTCGCTTTAGGAGGTTGGTTC
ACAGGTACAACCTTTGTAACCTCATGGTATACTCATGGAT
TGGCTAGTTCCTATTTGGAAGGCTGCAATTTCTTAACTGC
CGCAGTTTCGACTCCTGCTAATAGTTTAGCACATTCTTTG
TTGTTACTATGGGGTCCTGAAGCACAGGGGGATTTTACTC
GTTGGTGTCAATTAGGCGGTCTGTGGACTTTTGTTGCTCT
CCACGGCGCTTTCGGATTAATAGGATTCATGTTACGTCAA
TTCGAACTTGCCCGATCTGTTCAATTGCGACCTTATAATG
CAATCGCATTCTCTGGCCCAATTGCCGTTTTTGTTTCTGT
ATTCCTGATTTATCCACTAGGTCAGTCCGGTTGGTTCTTT
GCACCTAGTTTTGGTGTAGCAGCTATATTTCGATTCATCC
TTTTTTTTCAAGGGTTTCATAATTGGACATTGAACCCATT
TCATATGATGGGGGTTGCTGGTGTATTAGGCGCTGCTTTA
CTATGTGCTATTCATGGTGCTACCGTAGAAAATACTTTAT
TTGAAGATGGTGATGGTGCAAATACATTCCGTGCTTTTAA
CCCAACCCAAGCTGAAGAAACTTATTCCATGGTCACTGCT
AACCGCTTTTGGTCCCAAATCTTTGGGGTTGCTTTTTCCA
ATAAACGTTGGTTACATTTCTTTATGTTATTTGTACCGGT
AACTGGTTTATGGATGAGTGCTCTTGGCGTAGTCGGTTTG
GCTCTCAATTTACGTGCCTATGACTTTGTTTCTCAGGAAA
TTCGCGCAGCGGAAGATCCAGAGTTTGAAACTTTCTACAC
CAAAAATATTCTCTTAAACGAAGGTATTCGTGCTTGGATG
GCGGCTCAAGATCAGCCTCATGAAAACCTTATATTCCCTG
AGGAGGTTCTACCACGTGGAAACGCTCTTTAATGGAACTT
TAGCTTTAGCGGGTCGTGATCAAGAAACCACCGGTTTCGC
TTGGTGGGCCGGAAACGCCCGACTTATCAATTTATCCGGT
AAATTACTAGGAGCTCATGTAGCCCATGCTGGTTTAATCG
TATTCTGGGCCGGAGCAATGAACTTATTTGAAGTGGCTCA
TTTCATACCAGAGAAGCCTATGTATGAACAAGGATTAATT
TTACTTCCCCACCTAGCTACTCTAGGTTGGGGGGTAGGTC
CTGGGGGAGAAGTTATAGACACCTTTCCATACTTTGTATC
TGGAGTACTTCATTTAATTTCCTCTGCGGTTTTGGGCTTT
GGCGGTATTTATCACGCACTTCTGGGTCCGGAGACGCTTG
AAGAATCTTTTTCATTCTTCGGTTATGTATGGAAAGATAG
AAATAAAATGACCACAATTTTAGGTATTCACTTAATCTTG
TTAGGTCTAGGTGCCTTTCTTCTAGTATTCAAGGCTCTCT
ATTTTGGGGGCGTGTATGATACCTGGGCTCCGGGAGGGGG
GGATGTAAGAAAAATTACCAACTTGACCCTTAGCCCCGCT
ATCCTATTTGGGTATTTACTAAAATCGCCCTTTGGGGGGG
AAGGGTGGATTGTTAGTGTGGACGATTTAGAAGATATAAT
TGGGGGGCATGTATGGTTAGGTTCCATTTGTATACTGGGT
GGAATCTGGCATATTTTAACCAAACCCTTCGCGTGGGCTC
GGCGCGCACTTGTATGGTCTGGAGAGGCTTACTTATCTTA
TAGTTTAGGGGCTTTAGCCATCTTTGGTTTCACTGCTTGT
TGTTTTGTCTGGTTCAATAATACCGCTTATCCTAGTGAGT
TTTACGGACCCACTGGACCAGAAGCTTCTCAAGCTCAAGC
ATTTACTTTTCTAGTTAGAGACCAACGTCTTGGGGCTAAT
GTGGGATCCGCACAGGGGCCTACTGGTTTAGGTAAATATC
TAATGCGTTCCCCAACCGGAGAAGTCATTTTTGGAGGAGA
AACGATGCGTTTTTGGGATCTGCGTGCTCCCTGGTTAGAA
CCTCTAAGGGGTCCAAATGGGTTGGACTTGAGTAGGTTGA
AAAAGGACATACAGCCTTGGCAAGAACGACGTTCCGCAGA
ATATATGACTCATGCTCCTTTAGGTTCTTTAAATTCCGTG
GGCGGCGTAGCTACCGAGATCAATGCAGTCAATTATGTCT
CTCCTAGAAGTTGGTTAGCTACCTCTCATTTTGTTCTAGG
GTTCTTTTTCTTCGTGGGTCATTTGTGGCACGCGGGAAGG
GCTCGTGCAGCTGCAGCAGGGTTTGAAAAAGGAATTGATC
GTGATTTTGAACCTGTCCTTTCTATGACTCCCCTTAATTG
AGATAATAGAGGAGATCCAATGCTTGAAATAGGAATCCCT
TTCATTCCATCATACATCTTGGGATCAGGTCATACTTATT
AAAAAGTATTCTTTTTTTTTTTCATTTCAATTAACTTATA
TGATTTATAATTTCTAATTAATCTATTTTTTTCGGCTCGG
CTAGCCCACCTAGCCGAGCCCCCCTTCTTTAATGACACCA
GGCCGATCAAAACTAATAAAGAAACAAATCTATTCAATGA
GCAAAAAAGGAGAGAGAGGGATTCGAACCCTCGATAGTTC
TTTGTTTCAAACTATACCGGTTTTCAAGACCGGGGCTATC
AACCACTCAGCCACCTCTCCAAAAGACAATTTTTATTTTA
TTCCTCCGAATAGAACATGACCATAGTGGTGGTATCCAGC
ACTATCCGTAGAAAGATCTATGGCAGGAATCTGCCGATCA
ATATATCTTATCCGTATATGTGAGGCAGCCTGCCCTTTTT
TGAAATCAAATAAAGTCCATTTCCCTCGACCCCATGTATG
TATAAATAAAGTGGGTATTAATAAGTCATATGGTAAAGTA
AATCCCCCGAGGATTTAGTTTATTAACATTTTTTTGCTAA
TAGGGGGATCAAATGGTATAAGTTAATTTGTTGTTAGAGT
GGAGGATTAAAAGTATGACTCTTGCTTTCCAATTGGCTGT
TTTTGCATTAATTGCTACTTCATCAATATTATTGATTAGT
GTGCCGGTTGTCTTTGCTTCTCCCGACGGTTGGTCAAGTA
ACAAAAATGTTATATTTTCCGGTACATCATTATGGATTGG
GTTAGTTTTTCTAGTCGGTATCCTTAATTCTCTCATCTCT
TGAACCTATCCGTCCCAGAGACGAAACCGAACTGACCCCC
GCAAATTTTTCTCGTTTGGGAGACATAGTAAACTTGAAAT
TTAATATAAGTCCCCAAAAGAAAATGCAAATAAAATAAAG
AAAAACATAGAGGGGGTCAAACTTCTTGAACAATTCTTGA
ATGATAAAAGAATAAATCAATACAACAATTGGAGTCGACC
TAAGTAGAGCCTCTGTTCACAAAAATGATCCAAGTATCTA
TTACAAGTATCTATTAATTTACTATTGAATATTCTGTGGA
CATATTAGGTATCATTATGTATCAAGAACGAAAAAATGCG
GATATGGTCGAATGGTAAAATTTCTCTTTGCCAAGGAGAA
GACGCGGGTTCGATTCCCGCTATCCGCCCAAGGTAATTTA
TTTAATCTGAAATGAATATGATAGGGGATTTGGTCTAATT
GCCCATGATCGTTTAATGATTCTATCCTTATCTAAAAAAA
AGCGGATAATGAATTACTAGGTAACAGAGTCAAACCCAAA
AATTTTTGACAAACAAGATGTTGCGGAGACAGGATTTGAA
CCCGTGACCTCAAGGTTATGAGCCTTGCGAGCTACCAAAC
TGCTCTACCCCGCGCTAAAGAGAAGAACCAAAAACTAATA
GACAAACAAGGGTTTAATGTGCCCCTCTACCATATCTGTA
CAAATAGAATAGCCGATTTATACAGAATGGTAAAGGGGGA
CTCCCGATCACCGACCGTAGAATAGAAATCAAAGGTTAAT
CCTTACCAACTGCATCTCGTTGCTCCTGGCAACAAACATG
CATGAATCATTTCCCGAAGTATATGTCCGGATAGTCCAAA
GTCTCGATAATTCGCTCTCGGTCTTCCGGTCGCAAAACAA
CGTCGATGAAGACGTGTAGGTGCGCTATTCCGCGGTGGTG
ATTGTAACTTTCTATAAATTTCCCATTTGTCATTCAACGA
CTGAACTTTGCTTATTTCTGTTTTTGAGGATCGACGAATC
AAATGATATTTTTGTTCCAATTTTTGCCGTTTCTTCTCCC
GCTGAATCAAACTTTTCCTTGCCATAATGGTTTAGTTCCT
CTTAGTATCCCTGATACAAGTCGAATCCTAGATGTAGAAA
TAGAAGACGCCGGGCACACTCTCCATCCAAAGAAATGAAC
TTTTCTCGGATACAACCACATTCAAAAATGAATTAAAAAA
TTAACCAAATTTGCCCGACGTAGAGGCAATTAAGAAAGCC
GCATAAGTAAATATATAACCTACAGAAAAGTGGGCTAATC
CAACCAATCTTGCTTGCACAATGGAAAGGGCCACCGGTTT
ATCTCTCCATCGAATCAAATTGGCTAAAGGTGTTCGTTCA
TGAGCCCAGGCTAAAGTTTCAATCAATTCCTGCCAATACC
CCCGCCAAGAAATTAAGAACATAAATCCAGTAGCCCAAAC
AAGGTGTCCAAATAAGAACATCCATGCCCAGACCGATAAA
CTATTCATACCAAAGGGGTTATATCCATTAATAAGTTGTG
AAGAGTTTAACCATAAATAATCTCTTAACCAGCCCATCAA
ATACGTGGAAGATTCATTAAATTGTGAAACGTTACCCTGC
CATAATGTGATGTGTTTCCAATGCCAATAAAAAGTAACCC
AGCCAATAGTATTTAGCATCCAAAAAACGGCTAAATAAAA
TGCGTCCCATGCCGAAATATCGCAAGTACCGCCTCGTCCC
GGGCCGTCACACGGAAAACTATAACCGAAATCTTTTTTAT
CTGGCATTAACTTGGACCCGCGGGCATCTAAAGCACCTTT
TACTAGGATCAATGTAGTTGTATGTAAACCCAGCGCAATA
GCATGATGAACCAAAAAGTCTCCGGGTCCTATTGTTAAGA
ATAATGAATTACTATTTTCATTAACAGCATTTAACCAACC
AGGCAACCAGATACTTCGACCCGCATTGAATGCTGGTCCA
CTCGTTGAAGATAAAAGTACATCGAACCCATATGAAGTTT
TACCATGAGCAGATTGTATCCATTGAGCAAATATAGGTTC
GATCAAGATTTGCTTCTCTGGAGTACCAAAGGCAAGCATG
ACATCATTATGAACATAAAGTCCCAAAGTATGGAATCCCA
GAAATAGGCTGGCCCAACTTAAATGAGATATAATAGATTC
CTTATGGTCTAACACTCTTGCCAATACATTATCTTCATTT
TGCTCTGGATTGTAATCTCTAATGAAAAATATAGCTCCAT
GAGCAAAAGCTCCCGTCATGATGAATCCTGCAATATATTG
GTGATGAGTATATAATGCAGCTTGAGTAGTAAAGTCTTGT
GCTAGGAATGCATAAGCAGGTAAAGAGTACATGTGTTGAG
CTACCAAGGAAGTAATAACTCCTAAAGAAGCTAGAGCAAG
GCCTAATTGAAAATGAAGTGAATTATTGATTGTATCATAA
AGACCCCTATGCCCACGTCCCAATCGCCCACCCGGAGGAA
TATGTGCATCTAAAAGATCTTTCATACTGTGCCCAATTCC
GAAATTCGTTCTATACATATGACCGGCAACGAGAAAAATG
AATGCAATAGCTAAATGATGATGAGCAATATCAGTCAGCC
ACAAACTTTGCGTTTGTGGATGAAATCCCCCGAGAAGAGT
TAGAATGGCAGTTCCTGCTCCTTGGGAGGTACCAACTAAA
TGACTACCCGAATCGGGGTTTTGAGCATAAAGATTCCACT
GACCTGTAAAAAGGGGGCCTAAGCCTTGGGGATGCGGTAA
TACATCTAAGAAATTATTCCATCGAACATATTCTCCTCGG
AATCCGGGAATAGCGACATGCACTAAATGCCCTGTCCAAG
CCAAAGAACTTACGCCGAAAAGTCCTGACAAATGGTGATT
CAGACGAGATTCCGCATTTTTAAACCAGGAAACGCTCGGT
TTCCATTTTGGTTGTAGGTGTAACCAACCTGCTATTAAGA
ATATGGCAGAAAGAAATAATAGAAAAAGAGCTCCAGTATA
AAGGTCTTCATTAGTGCGTAACCCGATTGTATACCACCAC
TGATAAACACCAGAATAGGCGATATTCACTGGTCCAAGAG
CACCCCCACGAGTAAAAGCTTCCACAGCCGGTTGACCAAA
ATGAGGATCCCAAATTGCATGCGCAATAGGTCTTACGTGT
AAAGGGTCCTGTACCCATGATTCAAAATTTCCTTGCCAAG
CTACATGAAACAGATTTCCGGAAGTCCACAGAAAAATTAT
TGCTAATTGACCAAAGTGAGAAGCAAAAATATTCTGATAA
AGACGTTCCTCAGTAATATCATCATGACTCTCGAAGTCAT
GTGCGGTAGCAATACCAAACCAAATACGACGAGTAGTGGG
GTCCTGAGCTAAGCCTTGGCTAAACCTTGGAAATCTTAAT
GCCATAATGCCTTTCAAATCCTCCTAGCCATTATCCTACT
GCAATAATTCTTGCTAAGAAGAATGCCCATGTTGTGGCAA
TTCCACCCAGAAGGTAATGGGTTACTCCTACAGCACGTCC
TTGTACAATGCTCAAGGCTCTAGGCTGAGTAGCAGGAGCA
ACTTTTAATTTATTATGAGCCCAAACAATGGATTCAATAA
GTTCTTGCCAATAACCACGGCCACTGAATAGAAACATTAA
ACTAAAAGCCCATACAAAATGAGCACCTAGGAAAAAAAGG
CCATATGCAGATAATGACGAACCATAAGACTGAATTACTT
GGGATGCCTGAGCCCATAAGAAATCGCGGAGCCATCCATT
AATAGTAATAGAACTTTGCGCAAAGTTTCCTCCCGTGATA
TGAGTTACTACCCCTTGATCACTTATACTGCCCCAAACAT
CTGACTGCATTTTCCAACTGAAATGGAATATTACTACCGA
AATTGCATTGTACATCCAGAACAGTCCTAAGAAAACATGA
TCCCAAGCCGATACTTGACATGTACCCCCTCTTCCAGGCC
CATCACAAGGAAAACGAAAACCAAGATTTGCTTTATCCGG
TATCAACCGGGAGCTACGGGCAAATAGAACACCTTTCAGG
AGTATCAATACCGTCACATGAATCGTAAATGCATGAATGT
GATGGACCAAAAAATCTGCAGTTCCTAATGGAATAGGTAA
CAAAGCCACTTTGCCGCCCACTGCTACTAAATCACCGCCT
CCCCACGTTAAACTGGTGCTTGCTGTTGCACCAGGAGCTG
TTGCAACAGGTGCTAAAGCATGGGTGTTTTGTATCCATTG
AGCAAAAACGGGTTGTAATTGGATAGCGGTATCTGAAAAC
ATATCTTGAGGACGCCCTAAAGCGCTCATGGTATCATTAT
GAATATATAAACCAAAACTGTGAAATCCTAGAAATATACA
TGCCCAGTTCAGATGTGATATGATTGCATCACGATGTCTA
AGAACACGATCTAATAGATCGTTATACCGAGTAGTTGGAT
CATAATCTCTTACCATAAAAATGGCTGCATGCGCAGCAGC
ACCAACGACGAGAAATCCACCAATCCACATGTGATGTGTA
AACAAGGATAGTTGTGTACCATAGTCGGTAGCTAGATATG
GATAAGGGGGCATAGAATACATATGGTGAGCTACAACAAT
GGTTAAAGAGCCTAACATCGCTAGGTTAAGAGATAATTGA
GCATGCCATGATGTTGTTAGGATCTCATATAGGCCTTTAT
GGCCTTGTCCTGTAAATGGACCCTTGTGAGCTTCTAAAAT
ATCTTTCAGGCTATGACCAATACCCCAGTTAGTCCTATAC
ATGTGACCCGCTATCAGGAAAAGAATTGCAATAGCTAAAT
GGTGGTGTGCAATATCGGTCAGCCATAGACCCCCAGTTAC
TGGATCTAATCCTCCCCGAAAAGTAAGAAAGTCCGCATAT
TTTGACCAATTTAAGGTAAAAAATGGGGTTGCCCCTTCGG
CAAAACTCGGATAAAGTTGAGCCAAAAGATCCCGATTCAA
GATAAATTCGTGAGGAAGTGGTATCTCTTTAGGATCTACT
CCAGCGTTTAGAAATTGGTTAATCGGTAAAGAAACATGTA
CTTGATGTCCCGCCCAAGAGAGAGACCCAAGTCCTAGTAG
CCCCGATAAATGGTGATTCAACATGGATTCTACATCTTGA
AACCAAGCCAATTTTGGAGCTGCTTTATGATAATGAAACC
AACCAGCAAAAAGCATTAACGCTGCAAAGATCAATGCACC
AATTGCAGTACAATAGAGTTGTAATTCATTGGTTATTCCA
GATGCTCTCCACATTTGAAAAAAACCAGAGGTTATTTGTA
TTCCTCGAAAACCTCCGCCCACATCCCCATTCAATATTTC
TTGGCCCACTACCGGCCAAACCACCTGGGCACTAGGACCA
ATGTGAGTTGGATCACTTAGCCATGCTTCATAATTGGAAA
AACGAGCACCGTGGAAATACATGCCGCTCAGCCAAAGAAA
GATAATGGAGAGTTGGCCGAAATGGGCACTAAATACTTTT
CGAGAAATTTCCTCCAAATCACTGGTTTGGCTATCAAAAT
CGTGAGCATCAGCATGTAGATTCCAGATCCAAGTGGTAGT
ATCAGGTCCTTTCGCTATTGTTCTTGAGAAATGACCTGGT
TTAGCCCATTCCTCAAACGAAGTTTTTACGCGATCCCTAT
CTACCAAAATTTTTACTTCTGGTTCCGGCGAACGAATAAT
CATTGAGTCCTCCTCTTTCCGGACAACACATACAAGGAAA
CCCGCCAATAGTCAAATAATTAGTAAAAGATAGTTCTATA
ATTAATTACTTTATTTTACTTTATTTCTCTTCGATTTTTT
TATCTCCCATCTATCTATTTTCTTTAGTTATTCACTAGAG
CAATTAGGATCGGGAAGTCGATTCGGGGCAAGTGTTCGCA
TCTATTATGACATAGCCAGTAGGCGCTCAACGGACCATTA
TAATCTTATAAAACTTTTTTTCTATTTTGGATTGATGCAA
AAATGGCTGTTTGTTTTGTGTAACCGAGTGTATAGTCATA
TCTCAATTAGAAGTTTTTAGATTGATCTCTTTCACCTTTT
CCTTTTACATAGATAATATTAATTATTCTATTTCAAATCA
CAAACCAAACCGCGCCAGAAGCCATTACTAAGAGATATCC
CGGTATATAGATTTAGTCATTCGAAAGTTATGTTTCTTTG
ATTCGTTTTTATTTTAAATAATATTTAAAAATAATATTTA
AGAATTAAGAAAAATAATAAAAAAAGAATAAATAAGGGAT
ATATTTTGTACTTTATCTATAGTATCTTTTTTATGCCTAC
CAAATATCCGATGAAATAGAGCACTTAGAAGGGGTATAAT
GAAATTCTTTAATTGGGTCTTCCCAAAGGAATGAGCCATT
TTTTTATTTGACTGATAGGACAAACAAACAATTCATTTTA
ACAAAAATGATAAAAGGATCTAGAATAATATACATAGCTA
AACAATCGAAATATAAAATTCAATCATAAAACTAAAAGGC
GTCGGCTTTTTTTTTATCCGAAACGCCGCGTGATCTTCAA
CCAATTATGCGCTTCAATATAATTACCGGGAGTAAGCGAT
ATAGCACGTTTCCAGTATTCAGCCGCTTGATCGAACCAAG
CCTCCGCTATTTCCGAATCTCCCTGCCGAATGGCCTGTTC
TCCTCGGTCGGAATAGGTAGGGAAGTTCCTTCCCTTAGAA
CCGTACTTGAGAGTTTCCTACCTCATACGGCTCGGCAATC
AAGTCTTTTGGTATGCCGTTTTAATCTATTATACCTAATG
AATGAGATTTCTATGGATCTATCCAATTTATTCGGGTTAG
CCAAAAGAGGTTAATTACATCAGTTTCAAACTAAAATTTG
GATTCATAATCCATTTTATTTAGTTTTATCTTTTGTCCCA
CCGCCAGAAGAATAAAGTCCCCTTATCATTAGAATTTTCT
GAAAAGTAACTATCTCGGTTTCATATAAAAATTTATATAG
AATTTTTGAAAAAGACTTTCCGTCATAAGAAAAAGACTTA
CTATCTTTGGGATTTGATCCTACACCGCTGCGCAAAATTT
TAGGGGATCAACTCTATTACATAAGTCGATTCCTAATTTT
TATCTCACCTCATGGGATAAGGATATCGACGATCCTGACA
TAAGTAGTACGCAGTTTTTATTGTATCGGCCTAAAACCCG
GGTAATTGATCTTTACGGCGCTTCTTCTATCAATTATATC
CTTTTTATCCATAGAAAAAGTAACTAGGCATATTATCTAT
TTTTTCATATTTCGACTCCTATGAAGTGTCTTTCTTTACT
ACAGCTAAGATAAATCGTTATTTTAGACGATGCATATGTA
GAAAGCCTAGCTTTTTGCAGTCGTTACTGGTAGAGTTTTT
CTTTCTTTTTTGTTTCTATAGTGGAGATAGCCGCACGTAA
TGACAGATCACGGCCATATTATTAAAAGCTTGTGGTAAGA
ATGGGTTTCGTTCTAGTGCTCGAAAATAATATTCCAAAGC
TTTCGTATGTTCTCCATTACTTGTGTGGATAAGGCCTATA
TTATAGAGTATATAACTTCGATCATAGGGATCAATTTCTA
GTCGCATAGCTTCATAATAATTCTGTAAAGCTTCCGCATA
ATTTCCTTCGGATTGAGCTGACATTCGTTACGGTCGTCGT
TCCATTTTAAACCCCTCCGTTTCAGAACCGTACGTGAGAT
TTTCACCTCATACGGCTCCACCCTATGTGCATAAGGAGAA
TAATAAATGGAATCCAAAAAAGATGAAAATATTCTCATTA
TGAACTGGCCGGGGCTAGTGTTTTTACAAGAAATCTCTAG
CCAACCTTCCTGCAAGAGATCCTTTCTTAACACCAAGCCT
ATTGGGACTAAATATAAACGAAAGGATACCTCCAACAATT
TCTTTGTTTTCAACGCTTTCTAATTTACAGGAATTAGTCA
CTTCAACACCCTTCGACGGTTATATGGATATCCAAAGTAC
AAACGAGATGGGCGCTTGTTATCCCAACCATTCTTTTATT
CCCGAGCCCCGTAAGCAAGGGGTAATTTCTAACAAAGTTT
TCGTGTTGTTGATTCCTAAATGTAGTGCGTCTTCCCCTAT
GCTGTCTATTAGTACTAGTGGAGTCCTATTAACCCATAAT
AAATAAAAGAACCCCCTAGGTGTAACCTTTCGCTAAATAC
TAGAATCCACAATCGAAACATAGCATATGAGGTTGCATTA
ATCGAGGATACGCGACAGAAGGAATTGTTCTATTTCCAAG
TTTCACCCTCAACAAGCGTATATATATATATTTTTCTTTG
TTTTTTTTAATTTACCGACTGGAATCGCGTGTCTTTTTCG
TAAGACTGAGAGAAATGAATCAATAAAAAAAAAAAGAAAA
ACAAAATCAAATCGCACCATCTCTGTAATAGGTAAATGCC
TCTTTTTCCCCTGAAGTTGTCGGGATTATTCGTAATAAGA
TATTTGCTACAATCGAAAAGGTCTTATCAATAAAATTTCC
ATTTATTCGAGATCTAGGCATAGGCAACAATCCATTCGAT
TAATTCTTCTAATTACCTCTCGCGAGAAAAAGATCCCGCG
CAAGAAAAGAATTGTACCATACGAAATAACATAAAAACAA
ATTTGAATTTATTAAAAAAAAGATATGGACCCTTTCTTCC
AATTCCTCCCTTTTGACAGGAATCAATAAGAAATATTTGA
ACCCGATTCGATTTCACTGAATGGAGTGGTATAACAAACC
AACGAAAGGAACTATTCCAATAATCGATTATCAATGTGAA
TGACTCGCAATTTATTCAATTTTGGGGTCATAATCGTTAT
ATAGGAGAGATGGCCGAGTGGTTCAAGGCGTAGCATTGGA
ACTGCTATGTAAGCTTTTGTTTACCGAGGGTTCGAATCCC
TCTCTTTCCGTTTTCCTTAATGACTTGCCTAACAATGGGA
AATTTATAACACTAGTCCAACTGTTCGACCTGTATTTTAG
TTAAGATAGGTTCTCTATTCCTAATTGGTATGACACATAA
AATACTAGATAAAGAAAATACTGTAACTATGAACAATAGA
CAACGAATGAAAATATCCCTTAATCTATAAAAGGGACAAA
ATCCGGATCAAACCCACAAATTAATTAAGTTAATTTACTT
CGCGTCGGAATTTTTCATTTCCTTTTTTTTTTTTTTTAGT
TAGGTTTAAGTTTGACGAGAATAATATTCTACGACTAGCA
ATTCATTTATTTTCAAACCGATCCATTTATTATCTATTAT
TTGATTGACTAATCCTTTATATTGTAATGGCTGAAGGATC
AAATGATTTGGTAATTCTTCGCGAGGGGACGAATCCAGAG
ATTTTTGAATCAGAGCTCTGGATTTTTGTTCATCCTTCGC
TGTAATAATATCTCGGGGTTTGCAGCGATAACTTGGGATA
TCCACTATACGACCATTAACTAAAATATGTCTATGGTTAA
CTAATTGGCGGGCGGCAGGAATGGTCGAAGCCATACCCAA
TCGAAAAAGTATGTTATCCAAACGCATTTCAAGTAATTGG
AGTAAAACTTGACCTGTTGACCCCTTGGCTTTTCCGGCAA
TACGAACATATTTTACTAATTGTCGTTCTGTAAGACCATA
ATGAAAACGCAACTTTTGTTTTTCTTCGAGGCGAATACGA
TATTGAGATTTTTTCCCCGAATACGATTGATTTCTAAGAT
CGTTTCCGGTTCTAGGCTTTTTATTAGTTAGCCCTGGTAA
AGCCCCTAGGCGATGTATTTTTTTGAAACGAGGTCCTCGG
TAACGCGACATAAAGACTCCTTATTCTTATTTAATATAAA
TTTGATTCTTATTTTTAAACTATTTAAAACTAAAATAAAA
CTGAACGAAATGAAGCGAAGTTTACTGAAGTATCGTACTT
GTGTACTAGAAAGAAGAATGAGATGAATTGGATAATGATC
CACATCCTTCTAGTATAGAAAAACTATTATAGAAAAAAGG
ACCCCTTATTCCTGATATAATATAAGGTCTTATAACTTAA
AAAATGGATGGCTTTTGGAAAGGGGAGGCGACACCCCTTC
AATATTCTTTTTTTTTTTCAAAAGGGGCATTCTCAATTAT
GTAAAAATTTGAATAAATAGGAAAAGCCGGCTATCGGAAT
CGAACCGATGACCATCGCATTACAAATGCGATGCTCTAAC
CTCTGAGCTAAGCGGGCTCATATAATATCCATTTTAGATC
TATAGAGGAATTAAATAAATTATTGGAAGCTTAGTTATTA
ACTATTATTTCTTATCTAGTTAGAGTCGAGATGAATTGAA
TATCTAAAATCATGGATTTTCAAATCAATAATCAATATTG
ACTATTATAAAATATTATAAAACATAACGATTAATAGAGC
GATGATTAATAGAGCGATATAGAATTTGGATTTATTTATC
ACTAAATACAATTTGAATATTATTCAATTGGATATATCTT
TTATTATTTGAGTTTTAGATAATTAAGGTTTTCGTTTTTG
AATTCAAATGACATTTGAACTTCTTTTTATTGTATTATTT
TATTTGATTCTATATCATATAGTTCCAATTACGAATGGTT
AGTTATAACTAATGAGACATTCCCTACTTTGATTCATAAA
GAGGTAAGTAGTAAAGGCCGAAATTAAGATGATAAAAAGG
AATCGAACCTTCAAGTATTTAAAATTACATCGAAAACGTG
ACAGTTAGATATATTTACCTTGGATATATCCATCCATATT
GAATTGCAGATACAGAAATGGTAGAATCATAGTCGATTGG
ACCAAATCCAAAGATGGTTCTCCTATAGAAGGTAGGTAAG
AAATAAACAAAAACATTTTTTCGAGATAGGAATCTGGTAT
CTAATGAATTCAATGATTTCAGTATAAATGAAAGAAAAAA
AGAAACGCCATCACAATGAAATTTGAATCTCAACACAAAA
GAAGGGGGATATGGCGAAATTGGTAGACGCTACGGACTTA
ATTGGATTGGGCCTTGGTATGGAAACCCGCTGAGTGAGAA
CTTTCAAATTCAGAGAAACCCTGGAATTAATAAAAAGGGG
CAATCCTGAGCCAAATCCTATTTTCCGAAAACAAAGGTTC
AGAAAGTGAAAAAGGGGATAGGTGCAGAGACTCAATGGAA
GCTGTTCTAACAAATGGAGTTGGCTGCGGTAGTCGAGAAG
TCTTTCCATCAAAAAGTCATAATTCATAAAGTAAAAGTAT
AAGTATTAAGGATGAAGTGAAGGATAAACGTATATACATA
CGTAGTGAATAATATATTAAATGAGTAATGACAGCCCGAA
TGAATCTATATTTTTTCTATGAAAAAATAAAGAATTGTTG
TTAATGGATTCCACGTTTAAGAAAGAATCGAATATTCATT
GATCAAATGATTCACTCCATAGTCTGATAGATCTTTTCAC
GAACTGATTAATCGGACGAGAATAAAGATAGAGTCCCATT
CTACATGTCAATGTCGGCAACAATGAAATTTATAGTTAAG
AGGAAAATCCGTCGACTTTGAAAATCGTGAGGGTTCAAGT
CCCTCTATCCCCAAATAGACTATTTGACTCTCCAACTATC
TATTTACCTATCCATTTTTTGTTATCCGTTCAAAATGCCT
TATCGATTCACTCTATTCTCTTAGAAGTGATCGCGTCGAA
AATGTCCTTTTCTTATCACACCTATATGATATACATACAA
ATGAACATGTTTGAGCAAGAAATCCTCATTTGAATGATTT
ATAATCTATATAATTACTTAATACATACTGAATATACTGA
ATACTGAAATTCTACTGAATACTGAAATTACCAAAGTTCT
CTTTTTTAAGATACAAGCCAAGCAATTTCAGTACCTAACT
AAAACTTAGGAATTCCCTTTCTTTCTTTTAATTGACACAG
TCCCTATTTTCGAGTAAAATGCGAATGCTACATTGGGACG
GGTCGGGATAGCTCAGCTGGTAGAGCAGAGGACTGAAAAT
CCTCGTGTCACCAGTTCAAATCTGGTTCCTGGCATGGCAC
ATGATTAATTTGCATGACTTTCTCTTCTCTCTTCTATAAA
TGAATTGTGAACCCACATTCCTATTCATTTAAAGTTTAGA
TCATAATAATACTTTTATCCACTGCCTCGAGATATACCCA
CCCCATCTATTTTATAGTTTTATAGATGGGTAGAATTTTT
CAGATAAAGTATCTAAAAAACTTAGATTCTATTTCATTTA
TCCTATCATTCAAAAAGAATGTTAATACTTCATATGAAAA
GGTTAAATTGGTTGGTTGAGAGACTCAAAAGTAAAATCGG
AAATAGACAAGAGATACAAATAACTAGAATTCAATACTCC
TTCAGTTCTTTGTATCCTCTTTCATATTCGATTTCTTCAT
TCCTCTTACATAACTTTCTCAAACTGTTTATAAGTTGTTT
AAGTAATGTGCATAGTACAAAGTCAAAGTTTATGATATAG
AACTTCTTTAGTTTTTTTGTTCGCCTATCAACAATTTCCA
AGCACAAATGAGACTCCTATTCTGTTTATTCTGGTTAATC
TAGAACGGAATGTATAAGCCTTGAATAGCTGAAATTTTAT
ACGTGGAAATTCGTTTCTTATCATTCAATGAGCATCTTGT
ATTTCATAAAAATTGGGGGCAATATAATCCTTGCGTAAGG
GCCACCCTATCCAACTTTCTGGCATTAAGATACGTTTCAA
GCGGGGATGATTTTCATAAGAGATCCCCAACATATCATAG
GATTCTCGTTCTTGAAAATCCACACTTTTCCAAACCCAGA
AGACGGATGGAATCCTAGGATTCTTTCTTGAGACAAATAC
TTTTATGCATACCTCTTCTGGTTGATCTACACCATACTCT
ATTCTCGTAAGATGATAGACACTAGCTAATAGCCCGCCGG
GCGCTACATCATAGGCGCATTGGGAGCGTAGATAATTGTA
ACCATATACATATAAAATAACAGCAATGGAATACCAATCC
TGGGGCTTTATTTGTAAAGTCTCTGTGCCTTGGTAATCAA
AGCCCAAAGATCTATGACTTAGTCCATGCTTGACTAGCCA
AGCAGACAAACGACCCTGCATCTTTTTTATCTCTCCCCCC
TTTTGTGTATTATTTGTATAAGTATTTCACATTTACGATG
AAATTTATGAAGATTGGCCTACTATGTGCTATTTTGTACA
AAGAAATACTGCCTAATTTATCAATTCGTGAGAAAAGACC
GAACTCTTGTATTTAAAAAACGTTTCAGTAGGTATTTCTG
ACGTTGCCGTAGAGTTCGATTGATAAAGGATTCCTTTATC
ATAATTTCCGATATGAATACTGCGCCGAATATGAAACTTA
TGATTGGAAGTAAAACACCGGTTCACTCGTTGAGACCTAA
TTCTATCTTCGTAGATTTCTCGAGATATTTTCTTACGAAG
TTTTGTTATAGCCTCTATAACTGCTTCCGGGTTAGGTGGA
CAGCCTGGCAAATAGACATCCACAGGAATTAGTTTATCAA
CTCCCCGAACAGTGCTATAAGAATCAGTACTGAACATTCC
TCCTGTAATTGTACATGCTCCCATAGCAATAACATATTTT
GGTTCGGGCATTTGCTCATATAGTCTCACTAAAGAGGGGG
CCATTTTCATTGTTACTGTTCCAGCTGTTAAAATTAGATC
CGCCTGTCTAGGACTCGATCTTGGTACTAGCCCATAACGA
TCAAAGTCGAATCGTGACCCTATTAGGGAAGCAAATTCAA
TGAAGCAACAACTGGTACCATATAGAAGCGGCCATAAACT
AGAGAGTCTTGACCAATTTGAAAGATCATTTAATGTAGTT
GAAATAACCGAATTTTGGGCTGTTCGGTCAAGTAAAGGAA
ACTCAATGGAATTCATAACAGTCTCAATTTTCTTTTTTCC
CCGTTTTCTTTGTATTGTCTGAATATTCAGGAGCTAAGAC
CATTCCAATGCCCCCTTTCGCCATGCACAAACTAAACCAA
CAATTAAGATAAGTACAAAAATTAAAGCTTCTACAAATAC
AGATACACCCAATATATCGAAACTCATTGCCCATGGATAA
AGAAAAACCGTTTCAACATCAAAAACAACAAAAACTAAAG
CAAACATATAATAACGGATTCTAAATTGTAACCAAGCGTC
GCCCATTGGTTCTATACCCGATTCATAACTAGAAAGTTTC
TCTGGCCCTTTGCTAATCGGGGCTAAAACTCCCGAAATGA
AAAAGGTCAAAATAGGAATAAGACTCGATATTATTAGAAA
TACCCAAAAAATATCATATTCGTAAAGCAGAAACATAGAT
AGACTCCTCTGGACGTGGAAAATATACAGGATTGCTCGAT
TCAAATTGTCAATTCATCCATAACTTTTTAGTCAAAACAA
ACACAAATTCGGTTTGATCGAATTGACTAGTTTCCGTTGT
TTACTGTGGGGGATATCGCATTTCAGGGTGCAATCTTATT
TCCATTATATCGCTTTTTCTTTTTTATTTAGTATAACTCG
ATCTATATCTTACTTTTATACAAGTTCTTTTTTTTCGCCT
AAGGTTCTCTAAACTAAAGTCTAAACTAAAGAAAGGGAAT
TTTCATTTTTTGTTTCGAATTTTTAACTTACTTTTTTTGT
TCTAATTGAATAAAAGAAAATAAAATAAATGGAAAATTCA
ATTTAAATTTCCATTAATTTATTAAATTTTATTAAACTTA
AATAATTAAATAAAAAAAGAGAATCGAAATTAATATTATA
AAATTTCAATGAATTTTCATTAATCATTTTTTTTTTCTAT
TAATTTTATATTCTAATAAATTAAATTAAAAATTAATTAG
TATTCGTTTTTTTTTTTTTAATTCGTTTTAGGGCTATACG
GACTCGAACCGTAGACCTTCTCGGTAAAACAGATCAAACT
TTTTATTATCAAAATGATCTGAACTGTTTCAAAGACCCAA
CATGCATTTTTGTGCATTGGGCTCCTTCATTAACTGATGA
AAATATCAGCTAGTCTGCCATATTTTTTCTTTTGATAGAA
AAATAAGATGGCTCCACGCGCTCGGATTACTTATTTTGCA
TTCTAATCCAAGAGCACTACCAAAGTCTTTCAAAGGTACG
GTTATCTTGACGTAGGTCTGCCTCTGGCCTATATCAACCT
AAGTTAAATGAAGTCTCTATCGTTCTTCTTACAAAATGAA
ATAGGAAACTTAATACACCTTAAAGTTCATAGGACGAAAA
GAGATTGTTTGAGTTCCTTATACTCATTAGGCCTAGCATT
GACTAGACTAAATATTAACCTTATCAATATCTCAAATCCA
GGATAGGGTCTATTTGGCACCTATACGGGCACTCCAATCG
AACCGAACCCTTTGTCAGGCTATTGTTCCCTTAAAGTTCT
GGGTAAGACATCAACTTCTCGATTAAGATCCCCATTCTTT
TGATTTCATTTTATGATGGGTTCCCTTTGAAATTTGAAAA
ACATTGGCGCACGTGTAAACGAGGTGCTCTACCAACTGAG
CTATAACCCTTATTGCTTATGATACATATTTTATCATGTA
GCTAATTTCTTGTCAAGATGAATATTCGATGATCGAACAT
CATAAATCTTTGATCCGTTTCGGCGGTATTGCTTCTAAGG
AATATTATATTTATAATCCATCAAGGGAATGGGTTCCATT
TTGTTCTCTTTGAGACGAGAGCTGACCTACTTAACTCAGT
GGTTAGAGTATTGCTTTCATACGGCGAGAGTCATTGGTTC
AAATCCAATAGTAGGTAGAACTTATTAGATACTCAGTATC
TAATAAGTTTTTTGAACCACCCTCCTTTAGTTTATTGATT
TTGCATCTTTGCTATTTCATTTTTGAATTTCTTTTAGTTG
CATCAAAATTGGGCTTTGCTTGATTGTATTTGATTTGATT
CACTTGACAGAATAAAACTAGGGTTTGAAACCTGATTATT
CGAACGTACCAACTTAGTTATGAAATCAAACCGCATTGAG
AGCCTCCACTCGTGTCCTAGCTCGCCGGAGAGCTAGATTT
GCTTCAATTATTTGTCTCTTTCCTTCAGCCTTTTTCAAAT
TAGCTTCTGCTATTTCAAGAGTTTGCTGAGCTTCTTGTGC
ATCAATATCACTACCCTTCTCCGCATCATTTACTAAAACT
GTTATGTCATTATTGCCTATTCTAGCAAAACCGCCCATCA
GAGCCATTGTTAACCACTGGTCATTAAGGCGTATTCTTAA
AATACCTATATCTACAGCTGTGGCAATAGGGGCGTGGTTG
GGTAATACGCCAATTTGACCACTATTAGTAGATAAAATGA
TTTCTTTCACTTCTGAATCCCAAACAATTCTATTAGGGGT
CAGTACACAAAGATTTAAGGTCATTTCTTCAAATTGTTCT
CCATTTCTAGGTTCATAGCCTTCGCGGTAGCTTCATCGAT
ATTACCTACTAAATAAAAGGCTTGTTCAGGAAGACCGTCT
AACTCTCCGGAAAGAATCAATTGAAATCCTCTAATTGTTT
CTGCCAGACCAACATATTTCCCTGGAGAGCCAGTAAATAC
TTCTGCTACGAAGAAGGGTTGGGATAAGAAACGTTCAATT
TTTCGCGCCCGTGCTACGATTAAACGATCCTCTTCGGATA
ATTCGTCTAACCCAAGGATAGCTATAATATCCTGAAGTTC
TTTGTAACGTTGTAAAGTTTGCTTCACTTTTTGCGCGGTT
TCATAATGTTCCTCACCAACAATCCGAGGTTGAAGCATGG
TTGATGTTGAATCTAAAGGATCGACTGCTGGATAGATACC
TTTAGCAGCTAATCCTCTTGATAGTACGGTAGTAGCATCT
AAATGTGCAAATGTTGTAGCAGGCGCGGGGTCGGTTAAAT
CGTCTGCAGGCACATAAACTGCTTGAATAGAAGTTATCGA
CCCCTCCTTGGTAGAAGTAATTCTTTCTTGTAAAGAACCC
ATTTCAGTACTCAGGGTAGGTTGGTAGCCCACAGCAGAAG
GCATTCGACCCAATAAGGCCGAGACTTCGGACCCTGCTTG
GACGAAACGGAATATATTGTCGATAAATAGAAGTACGTCT
TGTTCATTAACATCTCGAAAATATTCTGCCATAGTTAGGG
CAGTCAAACCAACTCTCATACGAGCTCCTGGTGGTTCGTT
CATCTGACCGTAAACGAGAGCCACTTTTGATTCTGCAATA
TTTTCTTCATTAATCACTCCAGATTCTTTCATTTCCATGT
AAAGATCATTTCCTTCACGAGTACGTTCACCCACTCCGCC
AAATACGGATACGCCCCCGTGCGCTTTGGCAATATTGTTA
ATCAATTCCATAATGAGTACTGTTTTACCCACCCCAGCTC
CTCCAAACAGTCCTATTTTTCCCCCACGACGATAAGGGGC
TAAAAGATCTACTACTTTAATTCCGGTTTCAAAAATAGCT
AATTTTGTATCTAACTGTATAAAGGCGGGCGCGGATCTAT
GAATAGGAGCTGTTGTACGGGTATCTACCGGGCCTAAATT
ATCAACAGGCTCCCCAAGCACGTTGAAAATTCGTCCCAGA
GTTGCTCCACCTACCGGAACACTTAGGGGTGCCCCCGTGT
CAATCACTTCCATTCCTCTCGTTAGACCATCTGTGGCACT
CATAGCTACAGCTCTAACTCTATTATTTCCTAATAATTGT
TGTACTTCACAAGTTACATTAATTGGTTGACCAACAGTAT
CTTTACCTTTAACTACTAGGGCGTCATAAATATTAGGCAT
CTTGCCTGGCGGAAAGGCTACATCTAGTACCGGGCCGATG
ATTTGGACAATACGCCCCAGGTTTTTTTTGTCAAGCGCGG
AAATCGCAGAACCAGAAGTAGTAGGATTTATTCTCATAAT
AATTAATAAAGAAAATATTTTTTGCGAAAATAAAAAATTC
TCGAATTCAAACCAAAAAAAATAGCCGACAGCGAGTCGAT
CGGTTAATTCAAGTTAATTGAATAAGACATGAGAGTTAAC
AACCCATTTGATTGTTATCATTCAATTGAATCCAATTCAA
TTGTTTCAATAAAGAAACAGTAAATTTGAAAAATAGGTTT
TTCAAATTTTTAGAATCTCAAGTGGATGAATAAGAATCTT
GAGAAAGCCTTTCATTTGTTTATCATTATAGATAATCCCA
TCTATATTATCTATTCTATGGAATTCGAACCCGAGTTCTA
TTTACATTACGATTCATTAATTTCTATCGGATTCAAAAAG
GGTAAATTGGGTTGCGTTATATATATGAAAGGGTATACAA
TAATGATGTATTTGGCAAATCATATGGTCTAATAATCAAA
CATTCTGATTAGTTGATAATTTTAGTATTGGTTGGGAATT
TTGTGAAAGATTCCTGTGAAAAATTGCATTAACAACGAAT
TCGTGTCGAGTAGACCTTGTTGTTGTGAGAATTCTTAATT
CATGAGTTGAAGGGAGGGATTTATGTCACCACAAACAGAG
ACTAAAGCAAGTGTTGGATTCAAAGCTGGTGTTAAAGAGT
ACAAATTAACTTATTATACTCCTCAATACGAAACCAAAGA
TACTGATATCTTGGCAGCATTCCGAGTAACTGCTCAACCC
GGAGTTCCACCGGAAGAAGCAGGGGCCGCGGTAGCTGCCG
AGTCTTCTACTGGTACATGGACAGCTGTATGGACGGATGG
ACTTACCAGTCTGGATCGTTACAAAGGGCGATGCTACCAC
ATTGAGCCAGTTCCTGGAGAAGAAGAGCAATTTATTGCTT
ATGTAGCTTACCCCTTAGACCTTTTTGAAGAAGGCTCTGT
TACTAACATGTTTACTTCCATCGTAGGTAATGTATTTGGG
TTCAAAGCCCTGCGCGCCCTACGTCTGGAAGATTTGCGAA
TTCCCATTGCTTATGTTAAAACCTTCCAAGGACCGCCTCA
TGGCATTCAGGTAGAGAGAGATAAATTGAACAAGTATGGT
CGTCCCCTGTTGGGATGTACTATTAAACCTAAATTAGGTT
TATCTGCTAAAAACTACGGTAGAGCAGTTTATGAATGCCT
TCGTGGTGGACTTGATTTTACCAAAGATGATGAAAACGTG
AACTCCCAACCATTTATGCGTTGGAGAGATCGTTTCTGCT
TTTGTGCCGAAGCACTTTATAAAGCGCAGGCTGAAACAGG
TGAAATTAAAGGGCATTACTTGAATGCTACTGCAGGTACA
TGCGACGAAATGATGAAAAGAGCTGTATTTGCTCGAGAAT
TGGGAGTTCCTATCGTAATGCATGATTACTTAACAGGAGG
ATTCACTGCAAATACTACCTTGGCTCATTATTGCCGAGAT
AATGGCTTACTTCTTCACATTCACCGTGCAATGCATGCAG
TTATTGATAGGCAGAAGAATCATGGTATGCACTTCCGCGT
ACTAGCTAAAGCGTTACGTATGTCTGGCGGAGATCATGTT
CACGCCGGTACTGTGGTAGGGAAACTTGAAGGCGAAAGAG
ATATCACTTTGGGCTTTGTTGATTTACTGCGCGATGATTA
TATTGAAAAAGATCGCTCCCGCGGTATTTATTTCACTCAA
GATTGGGTCTCTATGCCGGGTGTTCTGCCTGTGGCTTCAG
GAGGTATTCATGTTTGGCATATGCCTGCTCTGACGGAGAT
TTTTGGAGATGATTCGGTACTACAGTTCGGTGGAGGAACT
TTGGGACACCCTTGGGGTAATGCGCCAGGTGCTGTAGCGA
ATCGAGTAGCTCTAGAAGCATGCGTAAAAGCTCGCAACGA
GGGGCGTGATCTTGCCGCTGAGGGGAATGAAGTTATCCGC
GAAGCTAGTAAATGGAGTCCTGAACTGGCGGCTGCTTGCG
AGGTATGGAAGGAAATCACATTTAATTTTGCAGCAGTGGA
TACATTGGATCCGTCGTAATTACCTTTTGTTCTCTTAGTT
TTAGTTGAATTGAACTTTAACTCGGCCCAATCTTTTACTA
AAAAGGATTGAGCCGAATACAAAGATTCTATTGCACGTAT
TTTCGATAAATACAGACTTAATCTAAGTAGAAAGGATTTG
AAATACAAAGTGGACGAATTAAATCTTTCGAGTGCTGTCT
TGGATCCACAACGAATCCTTTGGATTCTTAGGATTGGTAT
ATTCGTTTCTATTCTTGAGTTTCCTTGAAACAAGGCTTTT
CTACCCATCCCGTATATTGTCCTTTTATTAGTTAGTTCTT
AGACGAGATTTTCCGAAAAAAATGATTTCGAATTTATACA
AGAAAACAAAAAATTCTTTTTTTTATACGAATTTGACATG
ACCGAGGAGAAAATACTCTTTATTTTATCATTTTAGTTAT
AAAGAAAAAGTGTTCTGGCATATTCATATCACAGCTGGCA
TAGTCATATCATATATAGTCATATCCTATATAGTGAAGTA
TTGCCGTCGATTTACACAAAACAACAAAGAATTTTTTTTT
TTTCAATATTCAAACTCCTTACTTATTAGTTACTAATTAA
TTAGTAACGAATTCTAGTGATTGGGTTTCTCTGTTTATTC
TGATAGGAAATAAGATATTCAAATAAAGAATTTTGGATCG
AATGACTATTCATCTATTGTATTTTCATGCAAATCGGAGG
CAAGAAAACGCTATGGAAAAATGGTGGTTTAATTCGATGG
TGTTTATGTTTAAGAAGGAGTTCGAATGCCGATGTGGACT
AGATAAACCGGACAGCCTTAGTCCTATTGAAAATACCAGC
GAAAGCCACGATACGAATCTAAAAGCTACGACTAAAAGGA
TTCAGGGCTGGGTAGGTCGGCACGATGACATTCGGAATTT
TATCCCTGATGACACCCTTTTAGTTAAGGATAGTAATGGA
GACAGTTATTCCATATATTTTGATATTGAAAATAAAATTT
TTGAGATTGACAACAATCATTCTTTTGGGGGTGAACTAGA
AGGTTCTTTTTATAGTTATCAGAATTCTAGTTATCTCAAT
GATGGATCTACGATTGAAGATACCTACTCTAATCGTTACC
TGTATGATACTCAATATAGTTGGAATACTCATATTAATAG
TTGCATTGACGGTTATCTTCAATCTCAAATCTGGATTGAT
ACGTCCATTGTAAGTAGTAGTGATAATTACAGCGATAGCT
ACATTTATAGTTCCATTTATAGTTCCATTTATGGTGAAAT
TAGAAATAATAGCGAAAGGGAAGGTTTGGGTATACTAACT
CACGCGAAGGTTAGTGATTTTACTTTAAGAGAAAGTTCTA
ATGATCCCGATGTAAGTCAAAAATATAGGGATTTGTGGGT
TCAATGCGAAAATTGTTATGGATTAAATTATAAGAAATTT
TTGAAATCAAAAATGAATATTTGTGAACAGTGTGGATATC
ATTTGAAAATGAGTAGTTCAGATAGAATCGAACTTTCGAT
CGATCCCGGTACTTGGGATGCTATGGATGAAGACATGGTT
TCTATGGATCCCATTGAATTTCATTCTGAAGAAGAACCTT
ATAAGGATCGCGTTGATTCTTATCAAAGGAAGACAGGATT
AACTGAGGCTGTCCAAACTGGCATCGGCCAACTAAACGGC
ATTCCCGTAGCAGTTGGGATTATGGATTTTCAATTTATGG
GGGGTAGTATGGGATCCGTAGTCGGGGAAAAAATTACCCG
TTTGATTGAGTATGCTACCAACAAGTTTTTACCTCTTATT
ATAGTATGTGCTTCCGGAGGGGCGCGCATGCAAGAAGGAA
GTTTGAGCTTGATGCAAATGGCTAAAATTTCGTCTGCTTT
ATATGATTATCAATCAAATAAAAAGTTGTTTTATGTATCA
ATCCTTACATCTCCTACTACTGGTGGGGTGACGGCAAGTT
TTGGTATGTTGGGTGATATCATTATTGCCGAACCCAATGC
CTACATTGCATTTGCGGGTAAACGAGTAATTGAACAAACA
TTGAATAAAATAGTACCCGAAGGTTCGCAAACGGCTGAAT
ACCTATTCGAGAAGGGTTTATTCGACCTAATTGTCCCACG
TAATATTTTAAAAAGTGTTCTGAGTGAGTTATTTGCGTTC
CATGCTTTCCTTCCTTTGAATCAAAATGCAATACAGAACT
AAGTAAAATTCTTTGTTTTTTAGCAAATGAGTAGTTAGTT
TATGGGAATAAAAGTAACTAAGAATGGAATTTTTGTTGTT
TTCATACGATCCAACTGTAGAAAGAATCAAAAGGTTCGTA
TAATTCTTTTTTTAACTATATTTTGATTACTAATTAAAAA
GTCTTTATCAAAAAAAGGGTGAATTCTTCAAATTAGGAAA
ACAAAACGAATTTCTTCTTAGCGTATTATCGTACGAATAT
AATTTATAATTAAAAAAAAAAAAAAAATAGAGATTTTTTT
CTTTTTCTCTATTTCCATTTAGCTAAAATCCTGTTTTAGC
TACCAACCCCTATTGGTTCGGATTCTAATGAATCTTTCAA
TAATGTTTAAGAAACTCTTTCTTTATTAATATTAATAATT
TAATAATTAAATTAGAAGACACGAAGAAGAATAAAAGACA
AAAAAATCAAGAACAAAGGGGGATTCCCCTGCATATCTTT
CGTGTAGAAAAATGAATAAGTTCATTTAGTTAGTTCTATA
TCTCTTGCGTTTATTCTATAGTCTAGATATTAACTTAGAT
ATTTAACTAACTATTTATCTATTATAAATAGTTAGATTAT
AGATAGTTAGCTCTATACTATATAGATAGTTAGCTCTATA
CTAAGAATTTCAAATTGAATTAAATATTATTAATATTATT
AAATATTAAATTCATAATAAAATTCATAAGAATTCAAATT
CTTAATTATAATTTAGTATAACATAGTATAACATATTTTT
ATTTATAAATAAACAATAATAGGTACAAACAATAAATTGA
GGCACCCACTTTATGACAACTTTCAGCTTTCCTTCTATTT
TTGTGCCTTTAGTAGGCCTAGTATTTCCGGCAATTGCAAT
GGCTTCTTTATCTCTTCATGTTCAAAAAAATAAGATTATT
TAGATCCAGTGGGGCCTAATTTCTTCCATTTTTTTTTTTT
TCAAAACTATGATTTGTATCATAACACAGATATCTATTTA
ATATAATTCGGTATAACATGTGATTTTTGCCGCATATAAA
GATAAAGTTAAAGTAAAGAATTCTAACGCCTGCATGATAT
ATGAGTAAATGAATTCTCGCTGCTTTTAAATCGACCAGGA
CGACGAATGGCTGAAAGAGAAAGCCGAAAGCCCGCGCATC
TCTATCTATATCTATAGCGGGATCATATATCTATAGTGGG
GTCATATCATATATCATATTAAATCATATTAAGGTTAAGG
GGTATCTTATGATTTTATCTCTAACCAATTTCAATTTGAT
GACTTACTCCACTTACTCGTAAAGGGTCTAGTGCTAGTTG
ATGAGAGTTACTTGGGAAACAAAAAAAGTAAAGTCAAATT
AATTTGAGGTATGCTCTCAATTCCAAAAAAATTTAATCGG
ATCAAGTATGAGTTGTCGATCAGAACATATATGGATAGAA
CTTATAATGGGGTCTCGCAAAATAAGTAATTTCTGCTGGG
CCTTTATCCTTTTTTTAAGTTCATTAGGATTCCTATTGGT
TGGAACTTCGAGTTATCTTGGAAGAAATTGGATATCTTTT
TTTCCGCAAGGGATCGTGATGTCTTTCTACGGAATCTCGG
GTCTCTTTATTAGCTCCTATTTGTGGTGCACAATTTCCTG
GAATGTAGGCAGTGGTTATGATCGATTCGATAGAATCGAA
GGCATAGTGTGTATTTTTCGTTGGGGATTTCCTGGAAAAA
ATCGTCGCATATTGCTCCGATTCCTTCTAAAAGATATTCA
GTCCATTCGAATAGAAGTTAAAGAGGGGATTTATGCTCGT
CGTGTTCTTTATATGGACATCCGCGGACAGGGAGCCATTC
CTTTAACTCTTACTGATGATAATTTGATTCCACGAGAAAT
TGAACAAAAGGCTGCTGAATTGGCCTATTTCTTGCGTGTA
CCGCTTGAAGTATTTTGAGAAATCCGTGGAAAAGAGATGC
CTTTCTCAGCAGGAGGGAAAAATTAAAATAATCTTCCTTT
TTCGATAACATAACAAAATTCAAAATTTAGGTGTGAAGTT
TCATCAAAAGGCTCATTCGAGCCAAAGCGGGCGCAACAAC
CAAAAAATGAAACCCTTTTTGTGGTTTTTTATACATATGC
AAATACAAGTAACAAATCGAAATAATTCATATATCAAACC
ATTTCGGTATAAAGAAATTGATCCTTTTTTGTTAAGTTTA
ATAATTGTTGGAATTACTACTTTAGATCCAGATAAATCCT
ATCTTGTAAATTTTTTTTTCAATCGAAGTTTCTTTTTATC
CTTTATTTTGTGTTCGTTAATAACTAATCCAAAAAGAACA
ATTCCATTTCATCACTAGTCAATTTCGGTTCTGTTTTGTC
ACGTTGATTGTCATAATCTCTTTTCGTCAATTATTCTATT
CCTGACTGTGAGTAATTCGTGAATTTGTTTTGAAATATTG
GCTATTTTGAGACAACGGGAGTTCTTTCGTCTCAAACTTT
AACTAATATTCATTACTTAAAGGGGTTCTTTCAATTCTTC
ATACAAATACAAAGGAGGCAATTGTTGACCGATTGAGATA
TCGTGAAACAATAGTTGTTTAGTATTTCTTCATTCGAAGT
GGCTTCTTAGTTGATTTCTCTATTCTTTCTAGATTCAATA
ACAACAAAGAAAATCAATTGAATTTATAGGTTTCATATCT
TGTATATAACTCATGCGTGAAAGAAATATTCAATTGCATA
GAGTCAACAAATGAGGTGGGTTGATTAACAATTCATCGAT
CAAAAAATGACAAAAAAGAAAGTATTTACTCCCTCCTTAA
AGCTTATATTTATAGTATTTTTGCCCTGGTGCCTTTCTCT
CTCATTTAATAAGAGCCTGGAATCTTGGGTCACTAAGTGG
TGGAATGCTGGGCAATCCGAAATTTTTTTGAATGATATTC
AAGAAAGGGGAATTCTAGAAAAATTCATAAAATTAGAGGA
ACTCCTCGTCTTGGAGGAAATGATCGAAGAATACTCGGAG
ACACACCTACAAAAACTTCGTATAGGAATCCAAAAAGAAA
TGATTCAATTAATCAAGATACACAATGAGGATGGGATCCA
TACGATTTTGCACTTCTCAACAAATATAATCTGCTTTTTT
ATTCTAAGCGGTTATTCTATTTTGGGTAATCAAGAACTTG
TTATTCTTAACTCTTGGGCCCAGAAATTCCTATATAACTT
AAGCGACACAGTCAAAGCTTTTTCTATTCTTTTATTAACG
GATTTATGTATCGGATTCCACTCACCCCACGGTTGGGAAC
TAATGGTTGGCTCTGTCTACAAACATTTTGGATTTGTTCA
GAATGATGAAATTATATCTGGTCTGGTTTCCACTTTTCCA
GTCATTCTGGATACAATTTTAAAATATTGGATTTTTCGTT
ATTTAAATCGCGTATCTCCTTCACTTGTAGTTATTTATCA
TTCAATGAATGACTGATAGAGGATCTACTTAAATATTAAT
TAATATTAATTATTAATATATTAATTATTAATCTAATTAG
AATTAGAACGTTTGTAACTTTGTAGTTGTATCTAACTAAA
TCATTAAAAATTGTACTTAGGCTTTCTATTTCGACCCCTT
TGGGAGGTTCATCTTAAATTATTCCACTAAAATATTATTC
CATTTAATTTATTCCCCAGTAACTAGCAGAATCGTGGATA
GGAAACTATACTAGCGACTTACCCCATTTATTGTAGAAAT
TTTGGGATCAAGATTGGACCATGGAAACTAGAAAGACTTT
TTATTGGATAAAGGAACAGATTACTCGATCTATTGCCGTA
TCGCTCATGATATATATCATAACTCGGACAGCCATTTCAA
ATGCATATCCTATTTTTGCACAACAGGGTTATGAAAATCC
ACGAGAAGCGACTGGGCGTATTGTCTGTGCCAATTGCCAT
TTAGCAAGTAAGCCTGTCGATATTGAGGTTCCACAGGCGG
TACTTCCTGATACTGTATTTGAAGCAGTTGTTCGAATTCC
TTATGATATACAACTAAAACAAGTTCTTGCTAATGGTAAA
AAGGGGGGGTTGAATGTAGGGGCTGTTCTTATTTTACCGG
AAGGGTTTGAATTGGCCCCTTCCGATCGTATTTCTCCCGA
GATTAAAGAAAAGATAGGCAATTTGTCTTTTCAGAGCTAT
CGCCCCAATAAAAAAAATATTCTTGTGATAGGACCCGTAT
CCGGTCAGAAATATAGTGAAATCACCTTTCCTATCCTTTC
CCCTGACCCTGCTACTAAGAAGGATATTCATTTCTTAAAG
TATCCTCTATACGTGGGCGGGAACCGGGGAAGGGGTCAGA
TTTATCCCGACGGGAGTAAGAGTAACAATACAGTTTATAA
TGCTACAGCAGCAGGTATAGTAAGCAAAATCATACGAAAA
GAAAAAGGGGGGTATGAAATAACCATAACAGATATGGGTG
GACGTCAAGTGGTTGATATTATCCCCCCAGGACCAGAACT
TCTTGTTTCAGAGGGCGAATCCATCAAATTTGATCAACCA
TTAACGAGTAATCCGAATGTGGGCGGATTTGGTCAAGGGG
ATGCAGAAATAGTACTTCAAGACCCATTGCGTGTCCAAGG
CCTTTTGGTCTTCTTGGCATCTGTTATTTTGGCACAAATC
TTTTTGGTTCTTAAAAAGAAACAATTCGAGAAGGTTCAAT
TGGCTGAAATGAATTTCTAGACTTTCGGATTTATTGACTT
TTCTTGTTTATACTTTTTTTTCTACTCGAACTAGATGAGA
TGGAGCTGATGGGAATTTAGTGTACCGCATTGCTAGTCAT
AATATGTAGATTTTGAAGAAGACTTGAAGAAGGATGTTGG
GTGGGGCTTTCCCCTCTTAACTTTTTTTATGCAAATTGGG
ATGATGTGGTTATCTTACTACTGCCATATTTCAATATGAT
AAAATGTATCAAGAATTTTGTTTTCGATTCAAAATCTAAT
CTAATTGGATTAGATACTAGACAGACGTAATCGGTTATAT
AGAACGGATAAATGCGAGAAACGTATAATGCTAGGAGAGA
GTATTCGTTTTTCGAGTAGTCTTCGACACAAGAAAGGGAA
TTTTCGAAACTCTTTCTTGTGCCGAAAGAGTAATGATTCT
TGATCCTGTTCTTCGATGATTCCTAGTCTTGTTTTTAATT
TTTCCCGATGTATCAGAAAACTTTTTCAATTTATTATGAG
ATAATATAAGTATAAGAGGCAGTGGGCAAATAAAAAATAA
AAAAATGAGGGGGAATTTTCTTAATTAAATAGGACTTATT
ATAAAATTATCAAAATTTTCAATTAGTATAAATAGAAAAT
CAATATAAAAAGTATTTATACAATATCGAATCTAAGAAAA
TATATATATATTCTATCCTCCAAGGATTTGAGTAATTCCT
TCTTTCTTCTAACTTTGAAATGAAAGTACTGCTAGATGCT
AGCAAGGGGCGGGTGTTCTGAATCAATTAATGAAGCTCAT
TTTTCAAAAACATTATCAGAACCGAAGTTTTTGAAATAGC
CGAAAAGGAAATCCATTTTGTCAGTTAGACGAAAACAAAT
AGAAAAAAAATTAAGAACTCAACGGGTCTGTCCCCCTCAA
ATCAGACAAAGAAAGAGGGGAATCCCGCCGAGTTCTTACG
CTTTCATGTCTATAACTCAATTTATTCGATTACTATAGGG
ATGAACCCAATCCGGAATATGAACCATAAAAGAAAACACC
TATTAACCCGATCACAAGAATACCAGTTACAGTACCTATT
ATCCAAAGAGGAATTCTTCCAGTAGTATCGGCCATTTACC
CCACTTCACTCCGTATTTCATCAAGTGTTCGTGCTAGAGA
CATAAACAGTCATGGATAATTATTAGATGAGATCCTTCCG
AATGCGCTAAGAGAATACCTAGAATTCTTATTAATTCTCT
TTCATTTTCTTAATTGAAGAAATAATTGGAAAATAAAACC
GCAAGTACAAAAATGAGTAATAACCCCCAGTATAGACTGG
TACGATTCAATTCAACATTTTGTTCGTTCGGGTTTGATTG
TGTCATAGTTATAAAATTCGGATATAGGTTTATCGTTGGA
TGAACTGCATTGCTGATATGGCTCCCAAAAAGAAGACGGT
AGGGACAGCCAATCCGTGAACAGCCAACCATCGTACTGTA
AAAATTGGATAGGTTCGATCTATAGTCATTAGGCCCTCCT
AAAAAGATCTACTAAATTCATCAAGTTGTTCCAAAGAATC
AAAACGGCCAGTTATTAATGGAATTCCCTGTCGATTTTCT
GTGAAATACTCGTTTGGCCTAGGGCTTCCAAACACATCAT
AAGCTAAACCGGTGCTGACGAATAGCCAACCCGCAATGAA
AAGGGAAGGTATAGTAATGCTATGAATGACCCAGTATCGA
ATACTGGTAATAATATCCGCAAACGAACGTTCTCCTGTGC
TTCCAGACATGCTGAGCTCCACATATTCTTGTACAGTCAA
ATGGGATTGATATTGATTCCGTAAAAAACGAGATCAGTAA
ATGTCAATTCACTGAAATCGAATTTTAGTGAGATCGTCAA
TATTGTACCGATGGCGTCTTTAGAGTATACCGAATCAGTA
TAATTATCTTTCTTCTGACACAGCAACGCAATTTTAATCA
GGAAGTGTTAAATAATTTCTTTTTTGCTTTTACCTTTCTT
TGTTGATGTAAAATGATGCTCCATTCAATAGAAAATTTTT
CCAATGCAAGAGATTATTATATTCTTACCCTATTTTAAAT
AGATGGGAGATTCAGAAATTTGCGTTCGTAGTTTTATAAG
TCATTTTTTTGTTGGAATTTTTTTTTTATTTTAAAGAAAT
AGGTGTGATGCAGTCTTGTATTCGATGGAGGAAAAAGGAT
CTAGCTACAAGCATCGGTCTTTCGAATAGGAAATTAAAAG
ATAAAATGTGAACCGATAATCGAAAAAGATAATCGAAATT
ACTAGTTTTAGAACTTGGTTGAACCAAAAAATATTTTTTT
GCATGATTGTCTAATAACTTTATTTCTTCTCAGTTGTTCA
AGATATTATCTGAATGAACCTATTGCTGAATCTAATGAGT
TAAACGTAAAGTAAAGTTAAAAGTTTTATTTTATTTATTT
TCTTAAGGTTACTCTTCGCTCTAAAATCAACAATAGAATT
CAACAATAGAAGAAATGATCAAAATCGAAATGATTTTAGT
CCATACTAATTTCAAAAGAGTTTCATTGGTGAATGAAGTT
ATACGACTCATCTCGTATGATTAGTTTACCAAAAAGTTAC
TCAATGAATTGGTTGATTAAAATTCCAGGATGGGTAGATG
TTACAGATGATGAATTTATTTCATTTTATATACTTGGTAC
TTTTTCTTTCTTGGTGCCATCTATAATGATAGATGAATAA
CAAACTTTCAATTGAACTTATTCGTTCAATTGGTATTTTG
GGGTATCTCCTATTTTGCAAAAATTGAAATTTAGGTAAGT
GCTTTCTAAACATATGTATAAAAAAAACTATTTCATTTAG
CTCCTTAATGTTTACTATAACTAGTTATTTTGGCTTTCTA
CTAGCAGCTTTAACTATAACCTCAGCTCTATTTATTGGGT
TGAGCAAAATACGACTTATTTAAAATGAATATTTGAAATG
AGCAATTCATAAAACGAAATCCTTATGTGATATTTTGTGT
GATATTGTGCTTATTCGATAATTACGTATCGTCCCAATTA
TCAATTGCCGGTCATTGAGATTCATATCAATTCGTATTAC
TATTTAGGTATAGATATTCTTTTTTTTTTCTTTCAAACAA
ATTGAAATGATTGAAGTTTTTCTATTTGGAATCGTGTTAG
GTCTAATTCCTATTACTTTGGCTGGATTATTTGTAACTGC
ATATTTACAATACAGACGTGGTGATCAGTTAGACCTTTGA
TTAATTATTATCTCTTTTTTTTTTATTGACCTCCTCCTTT
CTTTTTTTTAATACACAGGAGGTCAAATTCCTATTGCTGT
TCAAATTACTGAATCTAGATCTAGCTCAGTCTAATTTTGC
GCTAATACTAAACAATCACGCTCTGTAGGATTTGAACCTA
CGACATCGGGTTTTGGAGACCCACGTTCTACCGAGCTGAA
CTAAGAGCGCTTTCTTATCCGAATAGACTATCAAAAGGGG
ATTTATGGATAGTATCATAAAAATGAAAGATTATGTCCAA
TTTGAAACGATCTCGGGTGATCCCCCATTACTGCTACTTT
GAGCAGTAATGACTAGGGATGACAGGATTTGAACCCGTGA
CATTTTGTACCCAAAACAAACGCGCTACCAAGCTGCGCCA
CATCCCTTCCATTGTTCTACAGTGTCATTGTATAGAATTA
CTGTCTTATTTTCCACATTGTTATTTCGTTCATTGATATA
CATAATTTTCTCCCCTTTTAGTCTTTTTGGTCTTATTTAA
CCTATTATTTATCTTATTTAACCTATTATTTAATATTATA
TACAAAACGAAATGAGTATTGTATTTGTCGTAAATGCGCG
GCAAGATTTTAGTTTTAAGATTTTACGAAAAGGCAAAATC
TTATTTAACGGATCATTGTACAATTAAATTTAACTTAAGG
ATTAGGTGTATAACTTTAACCGGTCCTTAACTACATATGC
GTCTGATCATACATGCATTATCTTTATTTTAATTTTATGT
ATTACACTAAATAAAACTAAAAGGGAGGTTTTTCAATGCG
AGATTTCAAAACATATCTCTCCGTGGCACCAGTACTAAGT
ACACTTTGGTTCGGGGCGTTAGCAGGTCTATTGATAGAGA
TTAATCGTTTTTTTCCAGATGCGTTAACATTCCCCTTTTT
TTGATTATAGTTGAAGATTAAAGATACAATCAAATATCCG
TGACTAATCGCTCTTCTCCTCTTTTCTCTTTTTTACCTTT
TTTCGAATAAGGAAGGAAAGAGAAAAAAGAAAAGGAAGGT
GGATTCAACATCTGCGAGACTCGAGTTCAAGTTCGAATTC
TCGAATTAAATTGAAATTAAATGTAAATGAATATTAACCA
TAGAGAGATAGGGTTAGAATCGAAACTTCGTAGAATATAA
GGAAAAGGTATTCCAAGATATTTAAATGAAAACTAGACTG
TACTTCGATTTGGAATAGAGTTTAGAAATTTTTGTATTAC
TTATTTTTTTAATATGACTTTGATTTACTATTTACTATAG
TAGCACTTTCATTTACTATAGTTGTTATAATTGGCGTTGT
TAGAATTGGATTTAAAGTTATTAACTTCTATTTTTTCCTT
CGTTTGGAATCGAAAATAAAAATATGAGTAAATAAAAAAT
CTAAAGGAAGGGAGGATTCAGGGCCAAGGGTAAAGATGTA
CGAGTAACGGCGATTTTGGAATGTAACAGTTGTGTTCGAA
AAAAGTGTTATTATATAGGATATCAGCGGGCATTTCCAGA
TATACTACTCAAAAGAACTGGCGCAATACGGCTAATCGAT
TCGAATTGTACCCTTATTGCTACAAGCATACGATTCATGA
GGCGATAAAGAAATAGATCGAACTGAATATCTCCTTTCAA
GAAAGGGTATATAAAATAACTAAATTCGATTTTAATTAGG
GTAGCTTTAACTTTCAAATGAATTAGAATTAAGAAATAGG
ATTTTGAGATACGGAATAAACAAAAACAAACAAACCATGG
ATAAATCCAAGCGATCTTTTCTTAAATCCAAGCGATCTTT
TCGTAGGCGTTTGCCCCCGATTCAATCGGGGGATCGAATT
GATTATAGAAACATGAGTTTAATTAGTCGATTTATTAGTG
AACAAGGAAAAATATTATCTAGACGGGTGAATAAATTGAC
CTTGAAACAACAACGATTAATAACTATTGCTATAAAACAA
GCTCGTATTTTATCTTTGTTACCCTTTCTGAATAATGAGA
AACAATTTGAAAGAACTGACGAGTCGATTGCTAGAACTAC
TGGTCTTCGAACCAGAAATAAATAGGATTAATCTTTCTTC
ACTTGACTCATCATAATTTTAATCCGAAGTTAAACGCAGA
TTAGTGTTTTTCGACGATCTAGATTTGATTATCGTGTGGT
AAGAAAAAAACAAATCGGAGAAAGCTTTTTTATTGAATGC
GTTCATTTATTTTGACTACTTTAATGATATTTTATCATAG
GAATTTTGATTCTACCTTCCCGGGGAAGAAACTCCGGGAA
ACTCCGTTTAAATTATTCCGGTAGGTTTTTTAGAATCTAC
[truncated: 2,142 more rows]
